# Supplementary material for: Cation-controlled wetting properties of vermiculite membranes and its promise for fouling resistant oil–water separation
Source: Nat Commun. 2020 Feb 27;11:1097. doi: 10.1038/s41467-020-14854-4 (PMC7046718; doi:10.1038/s41467-020-14854-4)
Supplement: Supplementary file 2 — Source Data [file 41467_2020_14854_MOESM2_ESM.xlsx]

## Sheet: Fig.1b
			Vaccum dried										Ambient										Wet
	LaV		LiV		SnV		CaV		KV		LaV		CaV		SnV		LiV		KV		LiV		LaV		CaV		SnV		KV
5	-0.14217	5	-0.16251	5	-0.16023	5	-0.1608	5	-0.17176	5	1.04273	5	1.05402	5	1.0567	5	1.06064	5	1.066	5.01316	2.34129	5	2.27615	5	2.27837	5	2.30114	5	2.27191
5.02	-0.14183	5.02	-0.1628	5.02	-0.16038	5.02	-0.16178	5.02	-0.17154	5.02	1.0436	5.02	1.0555	5.02	1.05874	5.02	1.06163	5.02	1.06388	5.0329	2.34612	5.02	2.27731	5.02	2.27693	5.02	2.30187	5.02	2.27076
5.04	-0.14384	5.04	-0.16133	5.04	-0.16093	5.04	-0.15959	5.04	-0.17131	5.04	1.04512	5.04	1.05586	5.04	1.06161	5.04	1.06261	5.04	1.06483	5.05264	2.35202	5.04	2.27881	5.04	2.27727	5.04	2.30383	5.04	2.2716
5.06	-0.14289	5.06	-0.16171	5.06	-0.16151	5.06	-0.16092	5.06	-0.17107	5.06	1.04651	5.06	1.05613	5.06	1.06065	5.06	1.06303	5.06	1.065	5.07237	2.35591	5.06	2.28042	5.06	2.28285	5.06	2.30524	5.06	2.27192
5.08	-0.14398	5.08	-0.16159	5.08	-0.16148	5.08	-0.16069	5.08	-0.17085	5.08	1.04829	5.08	1.05787	5.08	1.05989	5.08	1.0639	5.08	1.06763	5.09211	2.36046	5.08	2.28234	5.08	2.2801	5.08	2.30861	5.08	2.27263
5.1	-0.14169	5.1	-0.16194	5.1	-0.16283	5.1	-0.16222	5.1	-0.17056	5.1	1.04947	5.1	1.05741	5.1	1.06161	5.1	1.06458	5.1	1.06765	5.11185	2.36515	5.1	2.28466	5.1	2.28371	5.1	2.31112	5.1	2.27368
5.12	-0.1422	5.12	-0.16191	5.12	-0.16351	5.12	-0.16246	5.12	-0.17022	5.12	1.05142	5.12	1.05884	5.12	1.06186	5.12	1.06548	5.12	1.06707	5.13159	2.36941	5.12	2.2873	5.12	2.28391	5.12	2.31191	5.12	2.27477
5.14	-0.14398	5.14	-0.16217	5.14	-0.16376	5.14	-0.16107	5.14	-0.16987	5.14	1.05498	5.14	1.05885	5.14	1.06237	5.14	1.06573	5.14	1.06768	5.15132	2.3724	5.14	2.2904	5.14	2.28338	5.14	2.31288	5.14	2.27535
5.16	-0.14323	5.16	-0.16228	5.16	-0.16409	5.16	-0.16243	5.16	-0.16949	5.16	1.05821	5.16	1.05948	5.16	1.06619	5.16	1.06641	5.16	1.06773	5.17106	2.37818	5.16	2.29348	5.16	2.28958	5.16	2.31462	5.16	2.27582
5.18	-0.14278	5.18	-0.16027	5.18	-0.16457	5.18	-0.16302	5.18	-0.16905	5.18	1.06046	5.18	1.06203	5.18	1.0646	5.18	1.06724	5.18	1.06793	5.1908	2.38529	5.18	2.29652	5.18	2.29497	5.18	2.3153	5.18	2.27621
5.2	-0.14497	5.2	-0.16312	5.2	-0.16524	5.2	-0.1621	5.2	-0.16858	5.2	1.06419	5.2	1.06231	5.2	1.06549	5.2	1.06747	5.2	1.06743	5.21053	2.39482	5.2	2.29952	5.2	2.29959	5.2	2.31754	5.2	2.27528
5.22	-0.14463	5.22	-0.1611	5.22	-0.16573	5.22	-0.1608	5.22	-0.16809	5.22	1.06763	5.22	1.06594	5.22	1.07078	5.22	1.0698	5.22	1.06984	5.23027	2.4076	5.22	2.30218	5.22	2.29897	5.22	2.31833	5.22	2.27533
5.24	-0.14083	5.24	-0.16185	5.24	-0.16613	5.24	-0.16095	5.24	-0.16761	5.24	1.07169	5.24	1.0671	5.24	1.06906	5.24	1.07183	5.24	1.07037	5.25001	2.41955	5.24	2.30473	5.24	2.30917	5.24	2.31937	5.24	2.27537
5.26	-0.14521	5.26	-0.1609	5.26	-0.16604	5.26	-0.16142	5.26	-0.16709	5.26	1.07312	5.26	1.06923	5.26	1.06995	5.26	1.07345	5.26	1.07059	5.26974	2.43076	5.26	2.30683	5.26	2.31754	5.26	2.32222	5.26	2.27519
5.28	-0.14142	5.28	-0.16104	5.28	-0.16631	5.28	-0.16237	5.28	-0.16653	5.28	1.07448	5.28	1.07263	5.28	1.06588	5.28	1.07527	5.28	1.07279	5.28948	2.44318	5.28	2.30916	5.28	2.32048	5.28	2.32527	5.28	2.2757
5.3	-0.14176	5.3	-0.16122	5.3	-0.16544	5.3	-0.16378	5.3	-0.16599	5.3	1.07717	5.3	1.07695	5.3	1.07231	5.3	1.07728	5.3	1.07194	5.30922	2.45562	5.3	2.31176	5.3	2.32562	5.3	2.32938	5.3	2.27578
5.32	-0.14651	5.32	-0.16228	5.32	-0.16512	5.32	-0.16349	5.32	-0.16541	5.32	1.08031	5.32	1.08004	5.32	1.07308	5.32	1.07956	5.32	1.07282	5.32895	2.46951	5.32	2.3151	5.32	2.32702	5.32	2.33346	5.32	2.27805
5.34	-0.1461	5.34	-0.16015	5.34	-0.1655	5.34	-0.16252	5.34	-0.16478	5.34	1.08375	5.34	1.08476	5.34	1.07435	5.34	1.08191	5.34	1.07494	5.34869	2.48711	5.34	2.31946	5.34	2.33092	5.34	2.33703	5.34	2.27902
5.36	-0.14405	5.36	-0.159	5.36	-0.1654	5.36	-0.16373	5.36	-0.16418	5.36	1.08834	5.36	1.09003	5.36	1.07779	5.36	1.08333	5.36	1.07397	5.36843	2.50295	5.36	2.32532	5.36	2.33741	5.36	2.3422	5.36	2.28144
5.38	-0.14607	5.38	-0.15825	5.38	-0.1654	5.38	-0.16311	5.38	-0.1636	5.38	1.09432	5.38	1.09383	5.38	1.07824	5.38	1.08522	5.38	1.07539	5.38817	2.51859	5.38	2.33262	5.38	2.34045	5.38	2.34674	5.38	2.2837
5.4	-0.14073	5.4	-0.16168	5.4	-0.16568	5.4	-0.16308	5.4	-0.16305	5.4	1.10241	5.4	1.0977	5.4	1.07932	5.4	1.08642	5.4	1.07514	5.4079	2.53705	5.4	2.3421	5.4	2.34531	5.4	2.35109	5.4	2.28556
5.42	-0.14296	5.42	-0.16044	5.42	-0.16529	5.42	-0.1642	5.42	-0.1625	5.42	1.11211	5.42	1.09984	5.42	1.0797	5.42	1.08935	5.42	1.07656	5.42764	2.55438	5.42	2.35335	5.42	2.36003	5.42	2.35705	5.42	2.28625
5.44	-0.14473	5.44	-0.16064	5.44	-0.16573	5.44	-0.16467	5.44	-0.16197	5.44	1.12402	5.44	1.10398	5.44	1.08773	5.44	1.09166	5.44	1.07706	5.44738	2.57609	5.44	2.36644	5.44	2.36912	5.44	2.3639	5.44	2.28604
5.46	-0.14333	5.46	-0.16358	5.46	-0.16598	5.46	-0.16352	5.46	-0.16139	5.46	1.13698	5.46	1.10717	5.46	1.08811	5.46	1.0945	5.46	1.07761	5.46711	2.60326	5.46	2.38139	5.46	2.385	5.46	2.37129	5.46	2.28692
5.48	-0.14135	5.48	-0.16004	5.48	-0.16528	5.48	-0.16334	5.48	-0.16079	5.48	1.15248	5.48	1.11191	5.48	1.09226	5.48	1.09792	5.48	1.08073	5.48685	2.63485	5.48	2.39829	5.48	2.40488	5.48	2.37689	5.48	2.28761
5.5	-0.14877	5.5	-0.15871	5.5	-0.16503	5.5	-0.16266	5.5	-0.16012	5.5	1.1706	5.5	1.11718	5.5	1.0941	5.5	1.10106	5.5	1.08136	5.50659	2.67008	5.5	2.41636	5.5	2.42672	5.5	2.38343	5.5	2.28809
5.52	-0.14251	5.52	-0.15943	5.52	-0.16483	5.52	-0.16343	5.52	-0.1594	5.52	1.19048	5.52	1.12394	5.52	1.10315	5.52	1.10456	5.52	1.08148	5.52632	2.70689	5.52	2.43584	5.52	2.44823	5.52	2.38793	5.52	2.29067
5.54	-0.14046	5.54	-0.16021	5.54	-0.16528	5.54	-0.1642	5.54	-0.15861	5.54	1.21141	5.54	1.13407	5.54	1.10742	5.54	1.10884	5.54	1.0839	5.54606	2.74187	5.54	2.45594	5.54	2.47547	5.54	2.39282	5.54	2.29165
5.56	-0.1435	5.56	-0.15969	5.56	-0.16532	5.56	-0.1608	5.56	-0.15781	5.56	1.23191	5.56	1.14589	5.56	1.1136	5.56	1.11267	5.56	1.08657	5.5658	2.779	5.56	2.47801	5.56	2.51309	5.56	2.40052	5.56	2.29322
5.58	-0.14046	5.58	-0.15768	5.58	-0.16502	5.58	-0.16449	5.58	-0.15694	5.58	1.25366	5.58	1.16025	5.58	1.1201	5.58	1.11813	5.58	1.08242	5.58553	2.81887	5.58	2.50246	5.58	2.53484	5.58	2.40796	5.58	2.29507
5.6	-0.14302	5.6	-0.15742	5.6	-0.16551	5.6	-0.16423	5.6	-0.15603	5.6	1.28084	5.6	1.1811	5.6	1.12488	5.6	1.12373	5.6	1.08564	5.60527	2.86407	5.6	2.53209	5.6	2.56829	5.6	2.41531	5.6	2.296
5.62	-0.14128	5.62	-0.15682	5.62	-0.16513	5.62	-0.16529	5.62	-0.15516	5.62	1.31011	5.62	1.20187	5.62	1.12603	5.62	1.1291	5.62	1.08592	5.62501	2.913	5.62	2.56842	5.62	2.58768	5.62	2.42748	5.62	2.29569
5.64	-0.14166	5.64	-0.15817	5.64	-0.1648	5.64	-0.16181	5.64	-0.15428	5.64	1.34904	5.64	1.22589	5.64	1.13386	5.64	1.13525	5.64	1.08944	5.64474	2.96121	5.64	2.61526	5.64	2.60125	5.64	2.44068	5.64	2.29624
5.66	-0.13752	5.66	-0.15866	5.66	-0.1652	5.66	-0.16222	5.66	-0.15335	5.66	1.39691	5.66	1.24928	5.66	1.13603	5.66	1.14302	5.66	1.09144	5.66448	3.00835	5.66	2.67778	5.66	2.61318	5.66	2.45097	5.66	2.29745
5.68	-0.14005	5.68	-0.15607	5.68	-0.16538	5.68	-0.16201	5.68	-0.15241	5.68	1.45929	5.68	1.27326	5.68	1.14705	5.68	1.15048	5.68	1.08927	5.68422	3.05396	5.68	2.75774	5.68	2.62853	5.68	2.46427	5.68	2.29882
5.7	-0.142	5.7	-0.15624	5.7	-0.16462	5.7	-0.16296	5.7	-0.15146	5.7	1.54246	5.7	1.29643	5.7	1.16043	5.7	1.15843	5.7	1.09111	5.70396	3.09568	5.7	2.8538	5.7	2.62896	5.7	2.47566	5.7	2.30051
5.72	-0.13656	5.72	-0.15523	5.72	-0.16412	5.72	-0.16157	5.72	-0.15041	5.72	1.64398	5.72	1.31459	5.72	1.1705	5.72	1.16566	5.72	1.0956	5.72369	3.13451	5.72	2.96019	5.72	2.66226	5.72	2.4881	5.72	2.30348
5.74	-0.13923	5.74	-0.15155	5.74	-0.16309	5.74	-0.16337	5.74	-0.1493	5.74	1.75203	5.74	1.33827	5.74	1.17171	5.74	1.17405	5.74	1.09992	5.74343	3.16897	5.74	3.06461	5.74	2.69532	5.74	2.50486	5.74	2.30691
5.76	-0.13865	5.76	-0.15633	5.76	-0.16228	5.76	-0.15953	5.76	-0.14813	5.76	1.86835	5.76	1.35672	5.76	1.18528	5.76	1.18244	5.76	1.09648	5.76317	3.19504	5.76	3.15233	5.76	2.74652	5.76	2.52506	5.76	2.31104
5.78	-0.13601	5.78	-0.15236	5.78	-0.16205	5.78	-0.15986	5.78	-0.14691	5.78	1.96578	5.78	1.37517	5.78	1.19491	5.78	1.1926	5.78	1.10152	5.7829	3.21396	5.78	3.20704	5.78	2.81999	5.78	2.54511	5.78	2.31444
5.8	-0.13649	5.8	-0.15204	5.8	-0.16121	5.8	-0.16399	5.8	-0.1456	5.8	2.01632	5.8	1.4068	5.8	1.20204	5.8	1.20311	5.8	1.10242	5.80264	3.22304	5.8	3.21877	5.8	2.90579	5.8	2.56541	5.8	2.31738
5.82	-0.13451	5.82	-0.15221	5.82	-0.16015	5.82	-0.16213	5.82	-0.14423	5.82	2.0129	5.82	1.43929	5.82	1.22173	5.82	1.21358	5.82	1.10497	5.82238	3.22308	5.82	3.18363	5.82	2.99481	5.82	2.58897	5.82	2.31988
5.84	-0.13522	5.84	-0.15104	5.84	-0.1594	5.84	-0.16257	5.84	-0.14275	5.84	1.95012	5.84	1.49202	5.84	1.23224	5.84	1.22574	5.84	1.10832	5.84211	3.21228	5.84	3.10743	5.84	3.0731	5.84	2.61226	5.84	2.32254
5.86	-0.13208	5.86	-0.15066	5.86	-0.15811	5.86	-0.15971	5.86	-0.14119	5.86	1.84857	5.86	1.55213	5.86	1.24505	5.86	1.23977	5.86	1.10827	5.86185	3.19701	5.86	3.00359	5.86	3.14003	5.86	2.63387	5.86	2.32586
5.88	-0.13304	5.88	-0.1515	5.88	-0.15764	5.88	-0.1621	5.88	-0.13959	5.88	1.73229	5.88	1.63333	5.88	1.26187	5.88	1.25409	5.88	1.11528	5.88159	3.17536	5.88	2.88648	5.88	3.17131	5.88	2.65703	5.88	2.32821
5.9	-0.12948	5.9	-0.14876	5.9	-0.15638	5.9	-0.16166	5.9	-0.13798	5.9	1.62	5.9	1.72123	5.9	1.28105	5.9	1.27039	5.9	1.11687	5.90132	3.14894	5.9	2.77207	5.9	3.1382	5.9	2.67799	5.9	2.33147
5.92	-0.12985	5.92	-0.14566	5.92	-0.15586	5.92	-0.16122	5.92	-0.13635	5.92	1.5162	5.92	1.82243	5.92	1.29998	5.92	1.28621	5.92	1.11853	5.92106	3.11418	5.92	2.67173	5.92	3.05886	5.92	2.70396	5.92	2.33616
5.94	-0.13242	5.94	-0.14523	5.94	-0.15429	5.94	-0.159	5.94	-0.13474	5.94	1.43192	5.94	1.90524	5.94	1.3175	5.94	1.30378	5.94	1.12371	5.9408	3.07719	5.94	2.59106	5.94	2.95372	5.94	2.73478	5.94	2.34113
5.96	-0.13266	5.96	-0.14238	5.96	-0.15269	5.96	-0.15773	5.96	-0.13308	5.96	1.36808	5.96	1.97415	5.96	1.34503	5.96	1.32227	5.96	1.12703	5.96054	3.03322	5.96	2.52966	5.96	2.85377	5.96	2.7686	5.96	2.34626
5.98	-0.12332	5.98	-0.14318	5.98	-0.15118	5.98	-0.15894	5.98	-0.13129	5.98	1.31639	5.98	2.01346	5.98	1.36026	5.98	1.34417	5.98	1.13141	5.98027	2.98612	5.98	2.48412	5.98	2.7586	5.98	2.79883	5.98	2.35126
6	-0.12719	6	-0.14106	6	-0.14956	6	-0.15894	6	-0.12942	6	1.27771	6	2.0194	6	1.39779	6	1.36602	6	1.1348	6.00001	2.94055	6	2.45086	6	2.67641	6	2.83274	6	2.35679
6.02	-0.12452	6.02	-0.14108	6.02	-0.14756	6.02	-0.16284	6.02	-0.12742	6.02	1.2483	6.02	1.98	6.02	1.42111	6.02	1.38974	6.02	1.13433	6.01975	2.89735	6.02	2.42613	6.02	2.61299	6.02	2.86786	6.02	2.36205
6.04	-0.12397	6.04	-0.14088	6.04	-0.14667	6.04	-0.15856	6.04	-0.12529	6.04	1.22631	6.04	1.89789	6.04	1.44831	6.04	1.415	6.04	1.14363	6.03948	2.85435	6.04	2.40694	6.04	2.55818	6.04	2.90408	6.04	2.36696
6.06	-0.11692	6.06	-0.13996	6.06	-0.145	6.06	-0.15555	6.06	-0.12302	6.06	1.20736	6.06	1.78925	6.06	1.46711	6.06	1.44171	6.06	1.15062	6.05922	2.8148	6.06	2.39104	6.06	2.51276	6.06	2.93975	6.06	2.37482
6.08	-0.11477	6.08	-0.1368	6.08	-0.14284	6.08	-0.15549	6.08	-0.1207	6.08	1.19128	6.08	1.66357	6.08	1.49942	6.08	1.46793	6.08	1.15549	6.07896	2.77643	6.08	2.37645	6.08	2.46007	6.08	2.978	6.08	2.3806
6.1	-0.11316	6.1	-0.13352	6.1	-0.14068	6.1	-0.15555	6.1	-0.11826	6.1	1.17711	6.1	1.53586	6.1	1.54529	6.1	1.49698	6.1	1.15492	6.09869	2.73505	6.1	2.36289	6.1	2.41339	6.1	3.01707	6.1	2.3885
6.12	-0.10813	6.12	-0.13266	6.12	-0.13868	6.12	-0.15407	6.12	-0.11574	6.12	1.16384	6.12	1.4237	6.12	1.58416	6.12	1.52908	6.12	1.16633	6.11843	2.69612	6.12	2.34974	6.12	2.39111	6.12	3.05667	6.12	2.39706
6.14	-0.10813	6.14	-0.13084	6.14	-0.1359	6.14	-0.15466	6.14	-0.11315	6.14	1.14844	6.14	1.33007	6.14	1.62176	6.14	1.56449	6.14	1.16793	6.13817	2.66098	6.14	2.33737	6.14	2.35806	6.14	3.09489	6.14	2.40611
6.16	-0.10632	6.16	-0.12754	6.16	-0.13392	6.16	-0.15268	6.16	-0.11047	6.16	1.13526	6.16	1.26127	6.16	1.65782	6.16	1.6019	6.16	1.17511	6.1579	2.63096	6.16	2.32579	6.16	2.33713	6.16	3.12709	6.16	2.41439
6.18	-0.10574	6.18	-0.12486	6.18	-0.13095	6.18	-0.15201	6.18	-0.10759	6.18	1.12304	6.18	1.2094	6.18	1.70886	6.18	1.64254	6.18	1.17989	6.17764	2.60472	6.18	2.3154	6.18	2.32158	6.18	3.15364	6.18	2.42487
6.2	-0.10057	6.2	-0.12406	6.2	-0.12751	6.2	-0.14834	6.2	-0.10461	6.2	1.10919	6.2	1.17276	6.2	1.74798	6.2	1.68204	6.2	1.19122	6.19738	2.58042	6.2	2.30633	6.2	2.31461	6.2	3.17566	6.2	2.43623
6.22	-0.09674	6.22	-0.12009	6.22	-0.12378	6.22	-0.14991	6.22	-0.1015	6.22	1.09946	6.22	1.14714	6.22	1.80195	6.22	1.72484	6.22	1.19721	6.21711	2.55376	6.22	2.29874	6.22	2.30248	6.22	3.19006	6.22	2.44663
6.24	-0.09595	6.24	-0.1158	6.24	-0.12106	6.24	-0.15023	6.24	-0.09821	6.24	1.08949	6.24	1.1258	6.24	1.8377	6.24	1.76521	6.24	1.21017	6.23685	2.52963	6.24	2.29247	6.24	2.29435	6.24	3.19469	6.24	2.45754
6.26	-0.0874	6.26	-0.1152	6.26	-0.11749	6.26	-0.14731	6.26	-0.09474	6.26	1.08074	6.26	1.11233	6.26	1.88689	6.26	1.80346	6.26	1.21927	6.25659	2.50748	6.26	2.28736	6.26	2.28795	6.26	3.1896	6.26	2.47036
6.28	-0.08279	6.28	-0.11031	6.28	-0.1139	6.28	-0.14516	6.28	-0.09124	6.28	1.07441	6.28	1.10146	6.28	1.91862	6.28	1.83542	6.28	1.22801	6.27633	2.48971	6.28	2.28328	6.28	2.28949	6.28	3.18158	6.28	2.48284
6.3	-0.07399	6.3	-0.10723	6.3	-0.11012	6.3	-0.1464	6.3	-0.08756	6.3	1.06872	6.3	1.09256	6.3	1.95328	6.3	1.86321	6.3	1.23465	6.29606	2.4737	6.3	2.27995	6.3	2.28222	6.3	3.16336	6.3	2.49819
6.32	-0.07386	6.32	-0.09906	6.32	-0.10629	6.32	-0.14105	6.32	-0.08365	6.32	1.06293	6.32	1.08552	6.32	1.96826	6.32	1.88967	6.32	1.25055	6.3158	2.4581	6.32	2.27713	6.32	2.27775	6.32	3.13832	6.32	2.51366
6.34	-0.06219	6.34	-0.09337	6.34	-0.10188	6.34	-0.14359	6.34	-0.07957	6.34	1.05835	6.34	1.0794	6.34	1.98992	6.34	1.91224	6.34	1.25824	6.33554	2.44136	6.34	2.27477	6.34	2.27573	6.34	3.10689	6.34	2.52924
6.36	-0.05539	6.36	-0.08856	6.36	-0.09812	6.36	-0.1409	6.36	-0.07543	6.36	1.05548	6.36	1.07554	6.36	1.99974	6.36	1.93013	6.36	1.26928	6.35527	2.42635	6.36	2.27286	6.36	2.2764	6.36	3.07053	6.36	2.54666
6.38	-0.05002	6.38	-0.08698	6.38	-0.09407	6.38	-0.13586	6.38	-0.07107	6.38	1.05232	6.38	1.07241	6.38	1.9789	6.38	1.94246	6.38	1.28697	6.37501	2.41234	6.38	2.27134	6.38	2.27082	6.38	3.03431	6.38	2.56714
6.4	-0.03852	6.4	-0.07671	6.4	-0.08975	6.4	-0.13453	6.4	-0.06654	6.4	1.05054	6.4	1.07012	6.4	1.97227	6.4	1.9548	6.4	1.29848	6.39475	2.40037	6.4	2.26999	6.4	2.26711	6.4	2.99324	6.4	2.58861
6.42	-0.03469	6.42	-0.0707	6.42	-0.08544	6.42	-0.13279	6.42	-0.06193	6.42	1.04796	6.42	1.06657	6.42	1.9638	6.42	1.96731	6.42	1.31184	6.41448	2.38843	6.42	2.26889	6.42	2.27005	6.42	2.95427	6.42	2.60964
6.44	-0.02378	6.44	-0.06538	6.44	-0.08017	6.44	-0.12939	6.44	-0.05712	6.44	1.04607	6.44	1.06548	6.44	1.92996	6.44	1.97471	6.44	1.32339	6.43422	2.37776	6.44	2.26793	6.44	2.26596	6.44	2.91107	6.44	2.63064
6.46	-0.01701	6.46	-0.0594	6.46	-0.07472	6.46	-0.12508	6.46	-0.05193	6.46	1.04475	6.46	1.06415	6.46	1.91187	6.46	1.97897	6.46	1.34052	6.45396	2.36801	6.46	2.26716	6.46	2.26889	6.46	2.86806	6.46	2.65187
6.48	-0.0075	6.48	-0.04919	6.48	-0.06931	6.48	-0.12499	6.48	-0.04645	6.48	1.0431	6.48	1.06172	6.48	1.8867	6.48	1.98058	6.48	1.35742	6.47369	2.35891	6.48	2.26643	6.48	2.26543	6.48	2.82739	6.48	2.67346
6.5	0.000576442	6.5	-0.04367	6.5	-0.06304	6.5	-0.11909	6.5	-0.04062	6.5	1.04222	6.5	1.06074	6.5	1.84108	6.5	1.97804	6.5	1.37432	6.49343	2.35005	6.5	2.26572	6.5	2.26654	6.5	2.78753	6.5	2.69578
6.52	0.01152	6.52	-0.03199	6.52	-0.05768	6.52	-0.11587	6.52	-0.03442	6.52	1.04046	6.52	1.05855	6.52	1.7908	6.52	1.97686	6.52	1.39369	6.51317	2.34195	6.52	2.2651	6.52	2.26346	6.52	2.74891	6.52	2.71715
6.54	0.02914	6.54	-0.0265	6.54	-0.05036	6.54	-0.10861	6.54	-0.02785	6.54	1.04012	6.54	1.05734	6.54	1.75397	6.54	1.96961	6.54	1.41519	6.53291	2.33431	6.54	2.26445	6.54	2.2635	6.54	2.71076	6.54	2.73864
6.56	0.04111	6.56	-0.01203	6.56	-0.04315	6.56	-0.10663	6.56	-0.021	6.56	1.03919	6.56	1.05605	6.56	1.70752	6.56	1.95734	6.56	1.43191	6.55264	2.32904	6.56	2.264	6.56	2.26134	6.56	2.67755	6.56	2.76412
6.58	0.05148	6.58	-0.00964	6.58	-0.03516	6.58	-0.10123	6.58	-0.01399	6.58	1.03832	6.58	1.05542	6.58	1.69134	6.58	1.94221	6.58	1.45835	6.57238	2.32499	6.58	2.2636	6.58	2.26504	6.58	2.64259	6.58	2.79174
6.6	0.06355	6.6	0.00327	6.6	-0.02723	6.6	-0.09703	6.6	-0.00669	6.6	1.03784	6.6	1.05422	6.6	1.64253	6.6	1.9257	6.6	1.48011	6.59212	2.32104	6.6	2.26324	6.6	2.26187	6.6	2.61154	6.6	2.81966
6.62	0.07645	6.62	0.01179	6.62	-0.01992	6.62	-0.08475	6.62	0.00104	6.62	1.03721	6.62	1.05403	6.62	1.6029	6.62	1.90199	6.62	1.50104	6.61185	2.31597	6.62	2.26295	6.62	2.26196	6.62	2.58233	6.62	2.84757
6.64	0.1007	6.64	0.0264	6.64	-0.01053	6.64	-0.08186	6.64	0.00908	6.64	1.03682	6.64	1.05412	6.64	1.56823	6.64	1.87242	6.64	1.52537	6.63159	2.3099	6.64	2.2627	6.64	2.26731	6.64	2.55527	6.64	2.87644
6.66	0.11596	6.66	0.04305	6.66	-0.000197463	6.66	-0.07657	6.66	0.01743	6.66	1.03638	6.66	1.05349	6.66	1.52784	6.66	1.83932	6.66	1.55154	6.65133	2.30337	6.66	2.26242	6.66	2.25807	6.66	2.53014	6.66	2.90665
6.68	0.13169	6.68	0.05689	6.68	0.01011	6.68	-0.06908	6.68	0.02626	6.68	1.03553	6.68	1.05122	6.68	1.4882	6.68	1.80632	6.68	1.57463	6.67106	2.2978	6.68	2.26207	6.68	2.25941	6.68	2.5045	6.68	2.93738
6.7	0.15304	6.7	0.07101	6.7	0.02058	6.7	-0.06609	6.7	0.03547	6.7	1.03489	6.7	1.05211	6.7	1.45768	6.7	1.76844	6.7	1.60042	6.6908	2.29284	6.7	2.2618	6.7	2.25552	6.7	2.48284	6.7	2.96971
6.72	0.17893	6.72	0.08622	6.72	0.03179	6.72	-0.06255	6.72	0.04505	6.72	1.0348	6.72	1.05122	6.72	1.42837	6.72	1.73209	6.72	1.62757	6.71054	2.28921	6.72	2.26147	6.72	2.25999	6.72	2.46391	6.72	2.9986
6.74	0.20127	6.74	0.1109	6.74	0.04311	6.74	-0.05098	6.74	0.05496	6.74	1.0343	6.74	1.05069	6.74	1.39199	6.74	1.69361	6.74	1.65403	6.73027	2.28716	6.74	2.26126	6.74	2.25811	6.74	2.44586	6.74	3.02588
6.76	0.22323	6.76	0.12845	6.76	0.05494	6.76	-0.04862	6.76	0.06529	6.76	1.03404	6.76	1.05038	6.76	1.37555	6.76	1.65581	6.76	1.68531	6.75001	2.28552	6.76	2.26107	6.76	2.26158	6.76	2.43201	6.76	3.05232
6.78	0.24084	6.78	0.14211	6.78	0.0683	6.78	-0.03908	6.78	0.07603	6.78	1.03357	6.78	1.04915	6.78	1.35	6.78	1.62134	6.78	1.71362	6.76975	2.28349	6.78	2.26079	6.78	2.25691	6.78	2.41571	6.78	3.07522
6.8	0.26855	6.8	0.16552	6.8	0.08122	6.8	-0.02825	6.8	0.08725	6.8	1.03268	6.8	1.04882	6.8	1.32324	6.8	1.58368	6.8	1.74393	6.78948	2.2807	6.8	2.26066	6.8	2.25633	6.8	2.40379	6.8	3.09372
6.82	0.30047	6.82	0.19638	6.82	0.09553	6.82	-0.01847	6.82	0.09892	6.82	1.03309	6.82	1.04991	6.82	1.29711	6.82	1.54638	6.82	1.77286	6.80922	2.27654	6.82	2.26046	6.82	2.25802	6.82	2.39095	6.82	3.10951
6.84	0.32523	6.84	0.21436	6.84	0.11088	6.84	-0.01086	6.84	0.11123	6.84	1.03246	6.84	1.04843	6.84	1.27315	6.84	1.51108	6.84	1.7974	6.82896	2.27306	6.84	2.26034	6.84	2.2558	6.84	2.38122	6.84	3.12211
6.86	0.35215	6.86	0.24326	6.86	0.12721	6.86	0.00399	6.86	0.12415	6.86	1.03246	6.86	1.04927	6.86	1.25913	6.86	1.47739	6.86	1.82635	6.8487	2.2707	6.86	2.26021	6.86	2.25605	6.86	2.3707	6.86	3.12913
6.88	0.38636	6.88	0.26072	6.88	0.14466	6.88	0.01518	6.88	0.13773	6.88	1.03223	6.88	1.0484	6.88	1.24136	6.88	1.44347	6.88	1.85186	6.86843	2.26861	6.88	2.26013	6.88	2.25811	6.88	2.36015	6.88	3.13361
6.9	0.41817	6.9	0.28969	6.9	0.16234	6.9	0.03337	6.9	0.15192	6.9	1.03167	6.9	1.04802	6.9	1.22536	6.9	1.4112	6.9	1.86689	6.88817	2.26576	6.9	2.26	6.9	2.25547	6.9	2.3514	6.9	3.13316
6.92	0.44756	6.92	0.32305	6.92	0.18227	6.92	0.05471	6.92	0.16675	6.92	1.03152	6.92	1.04813	6.92	1.20969	6.92	1.38232	6.92	1.9016	6.90791	2.26272	6.92	2.25986	6.92	2.25455	6.92	2.34447	6.92	3.12829
6.94	0.47181	6.94	0.35535	6.94	0.2016	6.94	0.069	6.94	0.18204	6.94	1.03172	6.94	1.04831	6.94	1.19038	6.94	1.3553	6.94	1.92578	6.92764	2.25888	6.94	2.25983	6.94	2.25744	6.94	2.33699	6.94	3.11979
6.96	0.50407	6.96	0.38443	6.96	0.2218	6.96	0.09017	6.96	0.19794	6.96	1.0308	6.96	1.04814	6.96	1.18184	6.96	1.32906	6.96	1.9291	6.94738	2.25666	6.96	2.25967	6.96	2.25619	6.96	2.33118	6.96	3.10587
6.98	0.53403	6.98	0.41845	6.98	0.24215	6.98	0.1096	6.98	0.21429	6.98	1.03048	6.98	1.04843	6.98	1.16859	6.98	1.30636	6.98	1.94875	6.96712	2.2552	6.98	2.25963	6.98	2.2558	6.98	2.32554	6.98	3.08706
7	0.56707	7	0.44828	7	0.2645	7	0.13463	7	0.23121	7	1.03047	7	1.04721	7	1.15693	7	1.28386	7	1.95706	6.98685	2.25385	7	2.25954	7	2.25398	7	2.31986	7	3.06825
7.02	0.59064	7.02	0.47776	7.02	0.28803	7.02	0.15843	7.02	0.24858	7.02	1.03072	7.02	1.04706	7.02	1.15502	7.02	1.26502	7.02	1.96086	7.00659	2.25132	7.02	2.25942	7.02	2.2522	7.02	2.31449	7.02	3.05009
7.04	0.61986	7.04	0.52125	7.04	0.31243	7.04	0.18429	7.04	0.26644	7.04	1.03045	7.04	1.04688	7.04	1.14075	7.04	1.2472	7.04	1.96815	7.02633	2.24933	7.04	2.25934	7.04	2.25316	7.04	2.30899	7.04	3.02842
7.06	0.66186	7.06	0.54406	7.06	0.338	7.06	0.20047	7.06	0.28464	7.06	1.02978	7.06	1.04681	7.06	1.13686	7.06	1.23075	7.06	1.95726	7.04606	2.24808	7.06	2.2592	7.06	2.25138	7.06	2.30365	7.06	3.00625
7.08	0.67414	7.08	0.58524	7.08	0.36405	7.08	0.22967	7.08	0.30325	7.08	1.03032	7.08	1.04685	7.08	1.12533	7.08	1.21463	7.08	1.95749	7.0658	2.24848	7.08	2.2591	7.08	2.25224	7.08	2.30006	7.08	2.98337
7.1	0.70034	7.1	0.61064	7.1	0.392	7.1	0.25845	7.1	0.32209	7.1	1.03	7.1	1.046	7.1	1.12335	7.1	1.20158	7.1	1.93472	7.08554	2.24948	7.1	2.25893	7.1	2.25446	7.1	2.29612	7.1	2.96037
7.12	0.72781	7.12	0.64386	7.12	0.41955	7.12	0.27873	7.12	0.34138	7.12	1.03011	7.12	1.04486	7.12	1.11067	7.12	1.18846	7.12	1.91966	7.10528	2.2503	7.12	2.25884	7.12	2.25239	7.12	2.29287	7.12	2.9405
7.14	0.72518	7.14	0.68166	7.14	0.44682	7.14	0.30888	7.14	0.36105	7.14	1.02956	7.14	1.0461	7.14	1.11054	7.14	1.17597	7.14	1.90521	7.12501	2.24909	7.14	2.25879	7.14	2.2508	7.14	2.29041	7.14	2.914
7.16	0.73835	7.16	0.70651	7.16	0.47476	7.16	0.32659	7.16	0.38111	7.16	1.02922	7.16	1.04533	7.16	1.10028	7.16	1.16455	7.16	1.88846	7.14475	2.2476	7.16	2.25874	7.16	2.25287	7.16	2.28864	7.16	2.88751
7.18	0.74259	7.18	0.73052	7.18	0.50246	7.18	0.36072	7.18	0.4015	7.18	1.02912	7.18	1.04542	7.18	1.09366	7.18	1.15504	7.18	1.86709	7.16449	2.24594	7.18	2.25881	7.18	2.24888	7.18	2.28675	7.18	2.85912
7.2	0.74372	7.2	0.755	7.2	0.53072	7.2	0.397	7.2	0.42227	7.2	1.02903	7.2	1.04596	7.2	1.09455	7.2	1.14698	7.2	1.84615	7.18422	2.2449	7.2	2.25873	7.2	2.25229	7.2	2.28468	7.2	2.83275
7.22	0.73086	7.22	0.77148	7.22	0.5591	7.22	0.42874	7.22	0.44309	7.22	1.02916	7.22	1.0448	7.22	1.08378	7.22	1.13954	7.22	1.81932	7.20396	2.2459	7.22	2.2587	7.22	2.25374	7.22	2.28197	7.22	2.80654
7.24	0.72401	7.24	0.78459	7.24	0.58761	7.24	0.47518	7.24	0.46383	7.24	1.02939	7.24	1.04522	7.24	1.08072	7.24	1.13234	7.24	1.78753	7.2237	2.24636	7.24	2.25861	7.24	2.25133	7.24	2.27863	7.24	2.78006
7.26	0.6908	7.26	0.78157	7.26	0.61501	7.26	0.5143	7.26	0.48466	7.26	1.0292	7.26	1.04518	7.26	1.08047	7.26	1.12556	7.26	1.76694	7.24343	2.24581	7.26	2.2585	7.26	2.25378	7.26	2.27582	7.26	2.75621
7.28	0.66306	7.28	0.77884	7.28	0.64409	7.28	0.55761	7.28	0.50539	7.28	1.02896	7.28	1.04543	7.28	1.07836	7.28	1.11826	7.28	1.73109	7.26317	2.24503	7.28	2.25847	7.28	2.25171	7.28	2.27412	7.28	2.72985
7.3	0.64623	7.3	0.76233	7.3	0.67093	7.3	0.61456	7.3	0.52576	7.3	1.02882	7.3	1.04462	7.3	1.07658	7.3	1.11093	7.3	1.69937	7.28291	2.24387	7.3	2.25846	7.3	2.25431	7.3	2.27136	7.3	2.70582
7.32	0.59926	7.32	0.7403	7.32	0.69563	7.32	0.6491	7.32	0.54575	7.32	1.0291	7.32	1.04502	7.32	1.07225	7.32	1.10369	7.32	1.67431	7.30264	2.24234	7.32	2.25853	7.32	2.252	7.32	2.26961	7.32	2.68375
7.34	0.56369	7.34	0.70185	7.34	0.71853	7.34	0.6987	7.34	0.56528	7.34	1.02894	7.34	1.04446	7.34	1.06753	7.34	1.09749	7.34	1.64088	7.32238	2.24253	7.34	2.25855	7.34	2.25436	7.34	2.26832	7.34	2.65915
7.36	0.51563	7.36	0.6684	7.36	0.73864	7.36	0.7312	7.36	0.58425	7.36	1.02837	7.36	1.04459	7.36	1.06747	7.36	1.09164	7.36	1.61417	7.34212	2.24318	7.36	2.25861	7.36	2.24849	7.36	2.26664	7.36	2.63827
7.38	0.48012	7.38	0.62344	7.38	0.75513	7.38	0.75269	7.38	0.60262	7.38	1.02827	7.38	1.04491	7.38	1.0625	7.38	1.08735	7.38	1.58966	7.36186	2.24411	7.38	2.25865	7.38	2.25239	7.38	2.26631	7.38	2.61638
7.4	0.43473	7.4	0.58194	7.4	0.76763	7.4	0.76356	7.4	0.6204	7.4	1.0281	7.4	1.0442	7.4	1.06403	7.4	1.08382	7.4	1.56431	7.38159	2.24499	7.4	2.25862	7.4	2.25311	7.4	2.26524	7.4	2.59569
7.42	0.39368	7.42	0.52864	7.42	0.77802	7.42	0.74992	7.42	0.63747	7.42	1.02856	7.42	1.04504	7.42	1.06097	7.42	1.08053	7.42	1.53733	7.40133	2.24583	7.42	2.25859	7.42	2.25234	7.42	2.26448	7.42	2.57671
7.44	0.3539	7.44	0.48521	7.44	0.78335	7.44	0.72294	7.44	0.65387	7.44	1.02829	7.44	1.04508	7.44	1.05842	7.44	1.07816	7.44	1.50722	7.42107	2.246	7.44	2.2585	7.44	2.25499	7.44	2.26381	7.44	2.55895
7.46	0.30526	7.46	0.44443	7.46	0.78483	7.46	0.68399	7.46	0.66918	7.46	1.02827	7.46	1.04437	7.46	1.05492	7.46	1.07474	7.46	1.48219	7.4408	2.24523	7.46	2.25837	7.46	2.2522	7.46	2.26255	7.46	2.54044
7.48	0.26886	7.48	0.38009	7.48	0.78119	7.48	0.63605	7.48	0.68336	7.48	1.02817	7.48	1.04434	7.48	1.05625	7.48	1.07171	7.48	1.4563	7.46054	2.24458	7.48	2.25822	7.48	2.24993	7.48	2.26184	7.48	2.52112
7.5	0.22867	7.5	0.33783	7.5	0.77417	7.5	0.57446	7.5	0.69628	7.5	1.02819	7.5	1.0439	7.5	1.05504	7.5	1.06913	7.5	1.42879	7.48028	2.24398	7.5	2.25811	7.5	2.24979	7.5	2.26033	7.5	2.50286
7.52	0.19549	7.52	0.29656	7.52	0.76126	7.52	0.50689	7.52	0.70793	7.52	1.02841	7.52	1.04425	7.52	1.04937	7.52	1.06694	7.52	1.41045	7.50001	2.24386	7.52	2.25808	7.52	2.25051	7.52	2.26001	7.52	2.48545
7.54	0.16504	7.54	0.25135	7.54	0.74432	7.54	0.43054	7.54	0.71816	7.54	1.02804	7.54	1.04414	7.54	1.05046	7.54	1.06424	7.54	1.3897	7.51975	2.24378	7.54	2.25802	7.54	2.24859	7.54	2.25872	7.54	2.46983
7.56	0.13556	7.56	0.22094	7.56	0.72219	7.56	0.36373	7.56	0.72708	7.56	1.02792	7.56	1.04419	7.56	1.04823	7.56	1.0617	7.56	1.37555	7.53949	2.24424	7.56	2.25802	7.56	2.24787	7.56	2.25804	7.56	2.45444
7.58	0.11438	7.58	0.18217	7.58	0.69521	7.58	0.30395	7.58	0.73461	7.58	1.02807	7.58	1.0439	7.58	1.04574	7.58	1.05938	7.58	1.34936	7.55922	2.24484	7.58	2.258	7.58	2.24671	7.58	2.25791	7.58	2.44102
7.6	0.09187	7.6	0.15988	7.6	0.66637	7.6	0.24874	7.6	0.74101	7.6	1.02822	7.6	1.04468	7.6	1.04549	7.6	1.05752	7.6	1.337	7.57896	2.24516	7.6	2.25801	7.6	2.24787	7.6	2.25696	7.6	2.42883
7.62	0.06923	7.62	0.12827	7.62	0.63467	7.62	0.19403	7.62	0.74595	7.62	1.0279	7.62	1.04334	7.62	1.04281	7.62	1.05539	7.62	1.31778	7.5987	2.24494	7.62	2.25806	7.62	2.2494	7.62	2.25651	7.62	2.41972
7.64	0.05356	7.64	0.10498	7.64	0.601	7.64	0.14898	7.64	0.74967	7.64	1.02781	7.64	1.04399	7.64	1.04491	7.64	1.05369	7.64	1.29316	7.61843	2.24555	7.64	2.25799	7.64	2.24873	7.64	2.25649	7.64	2.411
7.66	0.03632	7.66	0.07851	7.66	0.56493	7.66	0.11317	7.66	0.75204	7.66	1.02762	7.66	1.04306	7.66	1.04326	7.66	1.05165	7.66	1.28156	7.63817	2.24601	7.66	2.25791	7.66	2.25075	7.66	2.25507	7.66	2.40175
7.68	0.01525	7.68	0.05441	7.68	0.5282	7.68	0.07789	7.68	0.75313	7.68	1.02744	7.68	1.04392	7.68	1.04071	7.68	1.05053	7.68	1.27158	7.65791	2.24643	7.68	2.25781	7.68	2.2496	7.68	2.25439	7.68	2.39437
7.7	0.00793	7.7	0.03862	7.7	0.48944	7.7	0.04344	7.7	0.75273	7.7	1.02797	7.7	1.04311	7.7	1.0423	7.7	1.04956	7.7	1.25358	7.67765	2.24614	7.7	2.25776	7.7	2.24815	7.7	2.25308	7.7	2.38627
7.72	-0.00182	7.72	0.02197	7.72	0.45187	7.72	0.01964	7.72	0.75111	7.72	1.02779	7.72	1.04328	7.72	1.04058	7.72	1.04809	7.72	1.24442	7.69738	2.24613	7.72	2.2578	7.72	2.24777	7.72	2.25249	7.72	2.37908
7.74	-0.01824	7.74	0.0029	7.74	0.41387	7.74	0.00317	7.74	0.74789	7.74	1.02779	7.74	1.04313	7.74	1.03854	7.74	1.04662	7.74	1.23143	7.71712	2.24527	7.74	2.25779	7.74	2.24777	7.74	2.25146	7.74	2.37171
7.76	-0.02679	7.76	-0.0055	7.76	0.37598	7.76	-0.01756	7.76	0.7432	7.76	1.02816	7.76	1.04356	7.76	1.03809	7.76	1.04562	7.76	1.22053	7.73686	2.24483	7.76	2.2578	7.76	2.2496	7.76	2.25144	7.76	2.3643
7.78	-0.03479	7.78	-0.01767	7.78	0.34031	7.78	-0.03412	7.78	0.73704	7.78	1.02746	7.78	1.04358	7.78	1.03637	7.78	1.04451	7.78	1.20836	7.75659	2.24464	7.78	2.25782	7.78	2.2509	7.78	2.2516	7.78	2.35827
7.8	-0.04016	7.8	-0.02946	7.8	0.30444	7.8	-0.04017	7.8	0.72943	7.8	1.02742	7.8	1.04346	7.8	1.03561	7.8	1.04391	7.8	1.1981	7.77633	2.24499	7.8	2.25785	7.8	2.24782	7.8	2.2512	7.8	2.35174
7.82	-0.05296	7.82	-0.0363	7.82	0.27148	7.82	-0.05715	7.82	0.72048	7.82	1.02728	7.82	1.04367	7.82	1.03625	7.82	1.04287	7.82	1.18842	7.79607	2.2444	7.82	2.25787	7.82	2.24849	7.82	2.25133	7.82	2.34667
7.84	-0.05545	7.84	-0.0489	7.84	0.23999	7.84	-0.06583	7.84	0.71025	7.84	1.02775	7.84	1.04399	7.84	1.03465	7.84	1.04201	7.84	1.18163	7.8158	2.24403	7.84	2.25777	7.84	2.24873	7.84	2.25158	7.84	2.34082
7.86	-0.06479	7.86	-0.05235	7.86	0.21198	7.86	-0.07672	7.86	0.69895	7.86	1.02791	7.86	1.04273	7.86	1.03255	7.86	1.04104	7.86	1.17431	7.83554	2.24401	7.86	2.25779	7.86	2.247	7.86	2.25084	7.86	2.33538
7.88	-0.07013	7.88	-0.06415	7.88	0.18423	7.88	-0.08525	7.88	0.6865	7.88	1.02744	7.88	1.04333	7.88	1.03249	7.88	1.0399	7.88	1.16385	7.85528	2.24464	7.88	2.25777	7.88	2.24931	7.88	2.25024	7.88	2.33102
7.9	-0.07752	7.9	-0.06688	7.9	0.15738	7.9	-0.0888	7.9	0.67311	7.9	1.02787	7.9	1.04321	7.9	1.03644	7.9	1.03884	7.9	1.16238	7.87501	2.24465	7.9	2.25775	7.9	2.25157	7.9	2.24862	7.9	2.32646
7.92	-0.07536	7.92	-0.07482	7.92	0.13266	7.92	-0.09745	7.92	0.65885	7.92	1.02729	7.92	1.04335	7.92	1.033	7.92	1.03737	7.92	1.15117	7.89475	2.24459	7.92	2.25777	7.92	2.24685	7.92	2.24797	7.92	2.32223
7.94	-0.07995	7.94	-0.08068	7.94	0.10913	7.94	-0.1017	7.94	0.64392	7.94	1.02758	7.94	1.043	7.94	1.03478	7.94	1.03634	7.94	1.14471	7.91449	2.24476	7.94	2.25775	7.94	2.24738	7.94	2.2469	7.94	2.31804
7.96	-0.08696	7.96	-0.08638	7.96	0.08814	7.96	-0.10955	7.96	0.62831	7.96	1.02734	7.96	1.04418	7.96	1.03147	7.96	1.03516	7.96	1.1391	7.93423	2.24483	7.96	2.25776	7.96	2.24897	7.96	2.24696	7.96	2.31654
7.98	-0.08973	7.98	-0.08577	7.98	0.06798	7.98	-0.11123	7.98	0.61201	7.98	1.02762	7.98	1.04347	7.98	1.03134	7.98	1.03426	7.98	1.13248	7.95396	2.24512	7.98	2.25773	7.98	2.25027	7.98	2.24775	7.98	2.31412
8	-0.09264	8	-0.0925	8	0.0503	8	-0.11312	8	0.5951	8	1.02704	8	1.04302	8	1.03077	8	1.03335	8	1.13113	7.9737	2.24603	8	2.25775	8	2.24734	8	2.24715	8	2.3112
8.02	-0.09643	8.02	-0.09803	8.02	0.03212	8.02	-0.12003	8.02	0.57764	8.02	1.02718	8.02	1.04328	8.02	1.03383	8.02	1.03281	8.02	1.12282	7.99344	2.24646	8.02	2.25777	8.02	2.24897	8.02	2.24774	8.02	2.30912
8.04	-0.09907	8.04	-0.10102	8.04	0.01647	8.04	-0.12098	8.04	0.55958	8.04	1.02708	8.04	1.04379	8.04	1.03172	8.04	1.03209	8.04	1.11807	8.01317	2.24585	8.04	2.25779	8.04	2.24864	8.04	2.24739	8.04	2.30641
8.06	-0.10252	8.06	-0.10447	8.06	0.00259	8.06	-0.12523	8.06	0.54099	8.06	1.02757	8.06	1.04357	8.06	1.02924	8.06	1.03184	8.06	1.11478	8.03291	2.24509	8.06	2.25781	8.06	2.2495	8.06	2.2475	8.06	2.30399
8.08	-0.10475	8.08	-0.10968	8.08	-0.01083	8.08	-0.12815	8.08	0.52214	8.08	1.02697	8.08	1.04338	8.08	1.0293	8.08	1.03171	8.08	1.11046	8.05265	2.24458	8.08	2.2578	8.08	2.24859	8.08	2.24639	8.08	2.30103
8.1	-0.10909	8.1	-0.11011	8.1	-0.02224	8.1	-0.13225	8.1	0.50302	8.1	1.02753	8.1	1.04234	8.1	1.03064	8.1	1.03179	8.1	1.10672	8.07238	2.24439	8.1	2.25774	8.1	2.24921	8.1	2.24492	8.1	2.29798
8.12	-0.10964	8.12	-0.11436	8.12	-0.03391	8.12	-0.12983	8.12	0.48362	8.12	1.02747	8.12	1.04283	8.12	1.02994	8.12	1.03145	8.12	1.1028	8.09212	2.24452	8.12	2.25774	8.12	2.24714	8.12	2.24403	8.12	2.29454
8.14	-0.10782	8.14	-0.11805	8.14	-0.04524	8.14	-0.13565	8.14	0.46423	8.14	1.02733	8.14	1.04285	8.14	1.02905	8.14	1.03126	8.14	1.09975	8.11186	2.24484	8.14	2.25771	8.14	2.24825	8.14	2.24299	8.14	2.2924
8.16	-0.11261	8.16	-0.11925	8.16	-0.05569	8.16	-0.13949	8.16	0.44483	8.16	1.0272	8.16	1.04348	8.16	1.02796	8.16	1.0305	8.16	1.09598	8.13159	2.2453	8.16	2.2577	8.16	2.24801	8.16	2.24253	8.16	2.29033
8.18	-0.12154	8.18	-0.11966	8.18	-0.06438	8.18	-0.13922	8.18	0.42553	8.18	1.027	8.18	1.04313	8.18	1.02936	8.18	1.0297	8.18	1.09086	8.15133	2.24514	8.18	2.25763	8.18	2.24671	8.18	2.24263	8.18	2.28734
8.2	-0.11422	8.2	-0.12486	8.2	-0.07281	8.2	-0.13904	8.2	0.40626	8.2	1.02719	8.2	1.04233	8.2	1.02905	8.2	1.02913	8.2	1.09111	8.17107	2.24546	8.2	2.25765	8.2	2.24758	8.2	2.24285	8.2	2.28528
8.22	-0.11898	8.22	-0.12757	8.22	-0.08057	8.22	-0.14279	8.22	0.38704	8.22	1.02729	8.22	1.04309	8.22	1.02943	8.22	1.02883	8.22	1.08639	8.1908	2.24592	8.22	2.25766	8.22	2.24989	8.22	2.2433	8.22	2.28356
8.24	-0.12335	8.24	-0.12742	8.24	-0.08777	8.24	-0.14383	8.24	0.36795	8.24	1.02714	8.24	1.04303	8.24	1.02682	8.24	1.02882	8.24	1.08397	8.21054	2.2457	8.24	2.25775	8.24	2.24753	8.24	2.24303	8.24	2.28211
8.26	-0.12291	8.26	-0.13116	8.26	-0.09473	8.26	-0.14554	8.26	0.34893	8.26	1.02709	8.26	1.04294	8.26	1.02815	8.26	1.02888	8.26	1.08215	8.23028	2.2458	8.26	2.25777	8.26	2.24868	8.26	2.24322	8.26	2.28038
8.28	-0.12462	8.28	-0.13185	8.28	-0.10054	8.28	-0.14669	8.28	0.33009	8.28	1.02667	8.28	1.04375	8.28	1.02688	8.28	1.02886	8.28	1.08025	8.25002	2.24612	8.28	2.2578	8.28	2.24483	8.28	2.24286	8.28	2.27909
8.3	-0.12831	8.3	-0.133	8.3	-0.10648	8.3	-0.14643	8.3	0.31155	8.3	1.02729	8.3	1.04293	8.3	1.02733	8.3	1.02872	8.3	1.07753	8.26975	2.24572	8.3	2.25778	8.3	2.24936	8.3	2.24304	8.3	2.27801
8.32	-0.12766	8.32	-0.13458	8.32	-0.11145	8.32	-0.14861	8.32	0.29334	8.32	1.02695	8.32	1.04254	8.32	1.02758	8.32	1.02817	8.32	1.07421	8.28949	2.24567	8.32	2.25782	8.32	2.25181	8.32	2.243	8.32	2.27694
8.34	-0.12985	8.34	-0.13596	8.34	-0.11576	8.34	-0.14902	8.34	0.27541	8.34	1.02664	8.34	1.04312	8.34	1.0279	8.34	1.02813	8.34	1.07211	8.30923	2.24571	8.34	2.25782	8.34	2.25114	8.34	2.24226	8.34	2.27607
8.36	-0.13095	8.36	-0.13921	8.36	-0.12075	8.36	-0.15017	8.36	0.25798	8.36	1.02708	8.36	1.04305	8.36	1.02796	8.36	1.02718	8.36	1.07336	8.32896	2.24581	8.36	2.25775	8.36	2.25085	8.36	2.24117	8.36	2.27437
8.38	-0.12743	8.38	-0.14123	8.38	-0.12534	8.38	-0.15286	8.38	0.24086	8.38	1.02712	8.38	1.04333	8.38	1.02561	8.38	1.02637	8.38	1.06997	8.3487	2.24609	8.38	2.25773	8.38	2.25013	8.38	2.24151	8.38	2.27278
8.4	-0.1316	8.4	-0.14172	8.4	-0.12992	8.4	-0.15511	8.4	0.22408	8.4	1.02692	8.4	1.04305	8.4	1.02586	8.4	1.02583	8.4	1.06977	8.36844	2.24628	8.4	2.25762	8.4	2.24921	8.4	2.24179	8.4	2.27229
8.42	-0.13492	8.42	-0.14163	8.42	-0.13371	8.42	-0.15584	8.42	0.20777	8.42	1.02705	8.42	1.04284	8.42	1.02433	8.42	1.02539	8.42	1.06488	8.38817	2.24563	8.42	2.2576	8.42	2.24613	8.42	2.24167	8.42	2.2708
8.44	-0.1328	8.44	-0.14223	8.44	-0.13673	8.44	-0.15699	8.44	0.19188	8.44	1.02709	8.44	1.04256	8.44	1.02599	8.44	1.02531	8.44	1.06532	8.40791	2.245	8.44	2.25768	8.44	2.24772	8.44	2.24089	8.44	2.2689
8.46	-0.1368	8.46	-0.14546	8.46	-0.13955	8.46	-0.15637	8.46	0.17644	8.46	1.02757	8.46	1.04281	8.46	1.02631	8.46	1.02504	8.46	1.06243	8.42765	2.24421	8.46	2.25771	8.46	2.24777	8.46	2.24101	8.46	2.26731
8.48	-0.13502	8.48	-0.14471	8.48	-0.14268	8.48	-0.15602	8.48	0.16145	8.48	1.02735	8.48	1.04274	8.48	1.02612	8.48	1.02492	8.48	1.06028	8.44738	2.24423	8.48	2.25776	8.48	2.24825	8.48	2.24107	8.48	2.26663
8.5	-0.13741	8.5	-0.14718	8.5	-0.14514	8.5	-0.15998	8.5	0.14681	8.5	1.02706	8.5	1.04337	8.5	1.02452	8.5	1.02491	8.5	1.06119	8.46712	2.24508	8.5	2.25774	8.5	2.24753	8.5	2.24187	8.5	2.26593
8.52	-0.13639	8.52	-0.14845	8.52	-0.14828	8.52	-0.15578	8.52	0.13252	8.52	1.02725	8.52	1.04284	8.52	1.02612	8.52	1.02496	8.52	1.05719	8.48686	2.24603	8.52	2.25782	8.52	2.24469	8.52	2.2422	8.52	2.26563
8.54	-0.13615	8.54	-0.14888	8.54	-0.15073	8.54	-0.15968	8.54	0.11863	8.54	1.02706	8.54	1.04324	8.54	1.0258	8.54	1.02538	8.54	1.05649	8.5066	2.24697	8.54	2.25777	8.54	2.24483	8.54	2.24188	8.54	2.26476
8.56	-0.13666	8.56	-0.14836	8.56	-0.15297	8.56	-0.15877	8.56	0.10505	8.56	1.02702	8.56	1.04396	8.56	1.02662	8.56	1.02498	8.56	1.05657	8.52633	2.24791	8.56	2.25769	8.56	2.24536	8.56	2.2421	8.56	2.26332
8.58	-0.13567	8.58	-0.14925	8.58	-0.15565	8.58	-0.15856	8.58	0.09187	8.58	1.02727	8.58	1.04258	8.58	1.02669	8.58	1.02465	8.58	1.05642	8.54607	2.24755	8.58	2.25769	8.58	2.24825	8.58	2.24293	8.58	2.26144
8.6	-0.14107	8.6	-0.15152	8.6	-0.15756	8.6	-0.15953	8.6	0.07925	8.6	1.02684	8.6	1.04294	8.6	1.02325	8.6	1.02453	8.6	1.05239	8.56581	2.24674	8.6	2.25755	8.6	2.24445	8.6	2.24245	8.6	2.26005
8.62	-0.13495	8.62	-0.15141	8.62	-0.15987	8.62	-0.16015	8.62	0.06713	8.62	1.0271	8.62	1.04314	8.62	1.02401	8.62	1.02407	8.62	1.05275	8.58554	2.24611	8.62	2.25754	8.62	2.24868	8.62	2.2415	8.62	2.25887
8.64	-0.14114	8.64	-0.15187	8.64	-0.16183	8.64	-0.15956	8.64	0.0554	8.64	1.0271	8.64	1.04304	8.64	1.02529	8.64	1.02368	8.64	1.05144	8.60528	2.2453	8.64	2.25748	8.64	2.24787	8.64	2.24025	8.64	2.25811
8.66	-0.14234	8.66	-0.15314	8.66	-0.16316	8.66	-0.16396	8.66	0.04412	8.66	1.02688	8.66	1.04254	8.66	1.02465	8.66	1.02327	8.66	1.05092	8.62502	2.24505	8.66	2.25748	8.66	2.24647	8.66	2.23981	8.66	2.25751
8.68	-0.13755	8.68	-0.15613	8.68	-0.1646	8.68	-0.16231	8.68	0.03324	8.68	1.02699	8.68	1.0431	8.68	1.02255	8.68	1.02277	8.68	1.0492	8.64475	2.24559	8.68	2.25749	8.68	2.24955	8.68	2.23859	8.68	2.2578
8.7	-0.14008	8.7	-0.15397	8.7	-0.16596	8.7	-0.16024	8.7	0.02273	8.7	1.02682	8.7	1.04233	8.7	1.02408	8.7	1.02244	8.7	1.04947	8.66449	2.24544	8.7	2.25747	8.7	2.24652	8.7	2.23916	8.7	2.25851
8.72	-0.14059	8.72	-0.15475	8.72	-0.16683	8.72	-0.16116	8.72	0.01269	8.72	1.02706	8.72	1.04306	8.72	1.02446	8.72	1.02252	8.72	1.0466	8.68423	2.24512	8.72	2.25758	8.72	2.24498	8.72	2.23974	8.72	2.25881
8.74	-0.14213	8.74	-0.15253	8.74	-0.16816	8.74	-0.16045	8.74	0.00323	8.74	1.02696	8.74	1.0431	8.74	1.02204	8.74	1.02251	8.74	1.0486	8.70396	2.24476	8.74	2.25759	8.74	2.2457	8.74	2.24084	8.74	2.25845
8.76	-0.14347	8.76	-0.15682	8.76	-0.16997	8.76	-0.16308	8.76	-0.00584	8.76	1.02727	8.76	1.04338	8.76	1.02401	8.76	1.02282	8.76	1.04653	8.7237	2.24436	8.76	2.25763	8.76	2.2496	8.76	2.24169	8.76	2.25742
8.78	-0.14285	8.78	-0.1569	8.78	-0.17079	8.78	-0.1655	8.78	-0.0144	8.78	1.02746	8.78	1.04264	8.78	1.0251	8.78	1.02266	8.78	1.04333	8.74344	2.244	8.78	2.25773	8.78	2.24642	8.78	2.24241	8.78	2.25647
8.8	-0.14278	8.8	-0.15768	8.8	-0.17197	8.8	-0.16467	8.8	-0.02264	8.8	1.02684	8.8	1.04335	8.8	1.02134	8.8	1.02286	8.8	1.0458	8.76318	2.24422	8.8	2.25772	8.8	2.24507	8.8	2.24276	8.8	2.25533
8.82	-0.14757	8.82	-0.15779	8.82	-0.1723	8.82	-0.16609	8.82	-0.03052	8.82	1.02673	8.82	1.04283	8.82	1.02146	8.82	1.02288	8.82	1.04461	8.78291	2.24485	8.82	2.25774	8.82	2.24864	8.82	2.24197	8.82	2.25519
8.84	-0.14118	8.84	-0.15768	8.84	-0.17344	8.84	-0.16535	8.84	-0.03797	8.84	1.02733	8.84	1.04277	8.84	1.02395	8.84	1.02256	8.84	1.04343	8.80265	2.24518	8.84	2.25768	8.84	2.2507	8.84	2.2416	8.84	2.25496
8.86	-0.14494	8.86	-0.15966	8.86	-0.17415	8.86	-0.16653	8.86	-0.04502	8.86	1.027	8.86	1.04319	8.86	1.02248	8.86	1.02248	8.86	1.04188	8.82239	2.24524	8.86	2.25768	8.86	2.24748	8.86	2.24172	8.86	2.2539
8.88	-0.14487	8.88	-0.15958	8.88	-0.17432	8.88	-0.16562	8.88	-0.05174	8.88	1.02717	8.88	1.04383	8.88	1.02389	8.88	1.02192	8.88	1.04213	8.84212	2.245	8.88	2.25768	8.88	2.24921	8.88	2.24152	8.88	2.25398
8.9	-0.14761	8.9	-0.15756	8.9	-0.17508	8.9	-0.16567	8.9	-0.05811	8.9	1.02693	8.9	1.04314	8.9	1.0242	8.9	1.02176	8.9	1.04021	8.86186	2.24488	8.9	2.25766	8.9	2.24791	8.9	2.24158	8.9	2.25464
8.92	-0.14993	8.92	-0.15895	8.92	-0.17545	8.92	-0.16272	8.92	-0.06421	8.92	1.02716	8.92	1.0435	8.92	1.02306	8.92	1.02182	8.92	1.04173	8.8816	2.24513	8.92	2.25772	8.92	2.2483	8.92	2.24161	8.92	2.25442
8.94	-0.14737	8.94	-0.15998	8.94	-0.17591	8.94	-0.16591	8.94	-0.0702	8.94	1.02699	8.94	1.04297	8.94	1.02083	8.94	1.02187	8.94	1.04089	8.90133	2.24557	8.94	2.25774	8.94	2.24729	8.94	2.2415	8.94	2.25459
8.96	-0.14467	8.96	-0.15992	8.96	-0.17657	8.96	-0.16621	8.96	-0.07594	8.96	1.02717	8.96	1.04337	8.96	1.02006	8.96	1.02209	8.96	1.03904	8.92107	2.24555	8.96	2.25774	8.96	2.24883	8.96	2.24013	8.96	2.25429
8.98	-0.14538	8.98	-0.16001	8.98	-0.17708	8.98	-0.16632	8.98	-0.08151	8.98	1.02718	8.98	1.04295	8.98	1.0207	8.98	1.02164	8.98	1.03879	8.94081	2.24508	8.98	2.25778	8.98	2.24864	8.98	2.23946	8.98	2.25433
9	-0.14696	9	-0.16001	9	-0.17717	9	-0.16494	9	-0.08683	9	1.02685	9	1.04339	9	1.02299	9	1.02184	9	1.03852	8.96054	2.24409	9	2.25775	9	2.25186	9	2.23941	9	2.2544
9.02	-0.14904	9.02	-0.16116	9.02	-0.17777	9.02	-0.16473	9.02	-0.09188	9.02	1.02707	9.02	1.04446	9.02	1.02287	9.02	1.0217	9.02	1.0377	8.98028	2.2442	9.02	2.25776	9.02	2.24743	9.02	2.23848	9.02	2.25465
9.04	-0.1459	9.04	-0.16096	9.04	-0.17819	9.04	-0.16677	9.04	-0.0966	9.04	1.02705	9.04	1.04277	9.04	1.02076	9.04	1.02166	9.04	1.0368	9.00002	2.24485	9.04	2.25772	9.04	2.24676	9.04	2.2387	9.04	2.25395
9.06	-0.14579	9.06	-0.1622	9.06	-0.17842	9.06	-0.16854	9.06	-0.10116	9.06	1.02709	9.06	1.04324	9.06	1.02	9.06	1.02126	9.06	1.03589	9.01975	2.24596	9.06	2.25773	9.06	2.24912	9.06	2.23863	9.06	2.25281
9.08	-0.14723	9.08	-0.16116	9.08	-0.17846	9.08	-0.16629	9.08	-0.10548	9.08	1.02698	9.08	1.04323	9.08	1.02108	9.08	1.02087	9.08	1.03579	9.03949	2.24644	9.08	2.25767	9.08	2.24748	9.08	2.2388	9.08	2.25276
9.1	-0.1461	9.1	-0.1647	9.1	-0.17811	9.1	-0.16889	9.1	-0.10963	9.1	1.02705	9.1	1.04341	9.1	1.0207	9.1	1.02088	9.1	1.03665	9.05923	2.24647	9.1	2.25762	9.1	2.24594	9.1	2.23814	9.1	2.25196
9.12	-0.14976	9.12	-0.16412	9.12	-0.17808	9.12	-0.16762	9.12	-0.11361	9.12	1.02725	9.12	1.04329	9.12	1.02325	9.12	1.0208	9.12	1.03609	9.07897	2.24541	9.12	2.25763	9.12	2.24854	9.12	2.23859	9.12	2.251
9.14	-0.14528	9.14	-0.16455	9.14	-0.17838	9.14	-0.16724	9.14	-0.11742	9.14	1.02711	9.14	1.04304	9.14	1.02127	9.14	1.02049	9.14	1.0331	9.0987	2.24485	9.14	2.2576	9.14	2.24897	9.14	2.23844	9.14	2.25015
9.16	-0.14925	9.16	-0.16355	9.16	-0.1782	9.16	-0.16653	9.16	-0.12104	9.16	1.02745	9.16	1.04364	9.16	1.02185	9.16	1.02009	9.16	1.03504	9.11844	2.24447	9.16	2.25764	9.16	2.24661	9.16	2.23813	9.16	2.24938
9.18	-0.15123	9.18	-0.16159	9.18	-0.1785	9.18	-0.16771	9.18	-0.12445	9.18	1.02743	9.18	1.04344	9.18	1.02076	9.18	1.02003	9.18	1.03373	9.13818	2.2449	9.18	2.25764	9.18	2.24671	9.18	2.2385	9.18	2.24906
9.2	-0.15055	9.2	-0.16418	9.2	-0.17823	9.2	-0.16824	9.2	-0.12768	9.2	1.02718	9.2	1.04309	9.2	1.02121	9.2	1.02036	9.2	1.0347	9.15791	2.24572	9.2	2.25765	9.2	2.2458	9.2	2.23882	9.2	2.24894
9.22	-0.14514	9.22	-0.16389	9.22	-0.17774	9.22	-0.16736	9.22	-0.13073	9.22	1.02734	9.22	1.04277	9.22	1.02083	9.22	1.01995	9.22	1.03207	9.17765	2.24658	9.22	2.25768	9.22	2.2495	9.22	2.23892	9.22	2.2487
9.24	-0.1511	9.24	-0.16406	9.24	-0.17704	9.24	-0.17128	9.24	-0.13371	9.24	1.02701	9.24	1.04325	9.24	1.02115	9.24	1.02005	9.24	1.03395	9.19739	2.24653	9.24	2.25772	9.24	2.24916	9.24	2.23924	9.24	2.24765
9.26	-0.1511	9.26	-0.16487	9.26	-0.17649	9.26	-0.16833	9.26	-0.13654	9.26	1.02725	9.26	1.04328	9.26	1.01993	9.26	1.01991	9.26	1.03245	9.21712	2.24578	9.26	2.25773	9.26	2.24955	9.26	2.23877	9.26	2.24792
9.28	-0.15212	9.28	-0.16559	9.28	-0.17582	9.28	-0.16804	9.28	-0.13926	9.28	1.0276	9.28	1.04406	9.28	1.02025	9.28	1.0199	9.28	1.03233	9.23686	2.2449	9.28	2.25768	9.28	2.24604	9.28	2.23875	9.28	2.24781
9.3	-0.14566	9.3	-0.16513	9.3	-0.17563	9.3	-0.16898	9.3	-0.14186	9.3	1.02716	9.3	1.04353	9.3	1.02165	9.3	1.02029	9.3	1.03275	9.2566	2.24472	9.3	2.25771	9.3	2.24507	9.3	2.23825	9.3	2.2476
9.32	-0.14798	9.32	-0.16651	9.32	-0.17505	9.32	-0.16863	9.32	-0.14438	9.32	1.02712	9.32	1.04318	9.32	1.02108	9.32	1.02006	9.32	1.0324	9.27633	2.2457	9.32	2.25777	9.32	2.24483	9.32	2.23871	9.32	2.2486
9.34	-0.14904	9.34	-0.1655	9.34	-0.17456	9.34	-0.16801	9.34	-0.14678	9.34	1.02721	9.34	1.0432	9.34	1.0214	9.34	1.0196	9.34	1.03135	9.29607	2.24694	9.34	2.25785	9.34	2.24897	9.34	2.23927	9.34	2.24892
9.36	-0.14768	9.36	-0.16392	9.36	-0.17405	9.36	-0.16393	9.36	-0.14911	9.36	1.02766	9.36	1.04311	9.36	1.02172	9.36	1.01948	9.36	1.03297	9.31581	2.2479	9.36	2.25794	9.36	2.25061	9.36	2.2394	9.36	2.24937
9.38	-0.1514	9.38	-0.16588	9.38	-0.17386	9.38	-0.16762	9.38	-0.15134	9.38	1.02807	9.38	1.04321	9.38	1.01974	9.38	1.01995	9.38	1.03188	9.33555	2.24781	9.38	2.25793	9.38	2.24916	9.38	2.23904	9.38	2.24919
9.4	-0.14969	9.4	-0.1645	9.4	-0.17386	9.4	-0.16942	9.4	-0.15347	9.4	1.02774	9.4	1.04351	9.4	1.02172	9.4	1.01987	9.4	1.03142	9.35528	2.2469	9.4	2.25793	9.4	2.24392	9.4	2.23853	9.4	2.24891
9.42	-0.14675	9.42	-0.16545	9.42	-0.17393	9.42	-0.1696	9.42	-0.15542	9.42	1.02779	9.42	1.04376	9.42	1.02134	9.42	1.01915	9.42	1.03215	9.37502	2.24585	9.42	2.25793	9.42	2.2471	9.42	2.23812	9.42	2.24794
9.44	-0.15062	9.44	-0.16409	9.44	-0.17293	9.44	-0.1673	9.44	-0.15731	9.44	1.02767	9.44	1.04459	9.44	1.02236	9.44	1.01912	9.44	1.02955	9.39476	2.24536	9.44	2.25786	9.44	2.24301	9.44	2.2379	9.44	2.24701
9.46	-0.14614	9.46	-0.16662	9.46	-0.1728	9.46	-0.16839	9.46	-0.15926	9.46	1.02773	9.46	1.04401	9.46	1.02159	9.46	1.01939	9.46	1.02885	9.41449	2.24505	9.46	2.25783	9.46	2.24974	9.46	2.23762	9.46	2.24755
9.48	-0.15103	9.48	-0.16772	9.48	-0.17235	9.48	-0.1681	9.48	-0.16117	9.48	1.02746	9.48	1.04428	9.48	1.02191	9.48	1.01953	9.48	1.03021	9.43423	2.24558	9.48	2.25779	9.48	2.24864	9.48	2.23784	9.48	2.24666
9.5	-0.15075	9.5	-0.16795	9.5	-0.17226	9.5	-0.16842	9.5	-0.16305	9.5	1.02765	9.5	1.04369	9.5	1.02236	9.5	1.02002	9.5	1.0298	9.45397	2.24609	9.5	2.25776	9.5	2.24825	9.5	2.23783	9.5	2.24615
																				9.4737	2.24659
																				9.49344	2.24686
																				9.51318	2.24714

## Sheet: Fig. 2b
	Wet LiV		Wet LiV in Kerosene		Wet GO		Wet GO in Kerosene
3.51316	0.01174	3.51316	0.0074	3.51316	0.02327	3.51316	0.00648
3.5329	0.01151	3.5329	0.00789	3.5329	0.02444	3.5329	0.0066
3.55263	0.01143	3.55263	0.00894	3.55263	0.02583	3.55263	0.00674
3.57237	0.01197	3.57237	0.0102	3.57237	0.02688	3.57237	0.00653
3.59211	0.0124	3.59211	0.01028	3.59211	0.0281	3.59211	0.00648
3.61184	0.01241	3.61184	0.0122	3.61184	0.02924	3.61184	0.00654
3.63158	0.01261	3.63158	0.01427	3.63158	0.03041	3.63158	0.00627
3.65132	0.01315	3.65132	0.01602	3.65132	0.03169	3.65132	0.00645
3.67105	0.01354	3.67105	0.0182	3.67105	0.03302	3.67105	0.00651
3.69079	0.01354	3.69079	0.02054	3.69079	0.03416	3.69079	0.00669
3.71053	0.01399	3.71053	0.02237	3.71053	0.03563	3.71053	0.00641
3.73027	0.01362	3.73027	0.02312	3.73027	0.03688	3.73027	0.0062
3.75	0.01305	3.75	0.02402	3.75	0.03823	3.75	0.00622
3.76974	0.013	3.76974	0.02336	3.76974	0.03984	3.76974	0.00629
3.78948	0.01248	3.78948	0.02486	3.78948	0.04118	3.78948	0.00651
3.80921	0.01222	3.80921	0.02631	3.80921	0.04255	3.80921	0.00691
3.82895	0.01197	3.82895	0.02852	3.82895	0.04383	3.82895	0.00687
3.84869	0.01233	3.84869	0.03095	3.84869	0.04542	3.84869	0.00677
3.86842	0.01203	3.86842	0.03125	3.86842	0.0467	3.86842	0.00707
3.88816	0.01199	3.88816	0.0329	3.88816	0.04807	3.88816	0.00697
3.9079	0.01213	3.9079	0.03338	3.9079	0.04928	3.9079	0.00694
3.92763	0.01158	3.92763	0.03429	3.92763	0.05064	3.92763	0.00697
3.94737	0.01155	3.94737	0.03617	3.94737	0.05201	3.94737	0.00692
3.96711	0.01125	3.96711	0.03884	3.96711	0.05335	3.96711	0.00697
3.98685	0.01082	3.98685	0.04042	3.98685	0.05498	3.98685	0.00724
4.00658	0.01117	4.00658	0.04173	4.00658	0.0565	4.00658	0.00722
4.02632	0.01083	4.02632	0.04447	4.02632	0.05805	4.02632	0.00699
4.04606	0.01145	4.04606	0.04645	4.04606	0.05983	4.04606	0.00716
4.06579	0.01113	4.06579	0.04922	4.06579	0.06177	4.06579	0.00706
4.08553	0.01093	4.08553	0.05242	4.08553	0.06365	4.08553	0.00742
4.10527	0.01042	4.10527	0.05513	4.10527	0.06556	4.10527	0.00734
4.125	0.01076	4.125	0.05942	4.125	0.06732	4.125	0.00731
4.14474	0.0113	4.14474	0.06452	4.14474	0.06909	4.14474	0.00706
4.16448	0.01167	4.16448	0.06924	4.16448	0.07096	4.16448	0.00687
4.18421	0.0122	4.18421	0.07131	4.18421	0.07316	4.18421	0.00678
4.20395	0.01307	4.20395	0.07535	4.20395	0.07515	4.20395	0.00654
4.22369	0.01406	4.22369	0.07955	4.22369	0.07723	4.22369	0.0064
4.24342	0.0147	4.24342	0.08259	4.24342	0.07945	4.24342	0.00657
4.26316	0.01548	4.26316	0.08684	4.26316	0.08169	4.26316	0.00639
4.2829	0.0158	4.2829	0.09171	4.2829	0.08392	4.2829	0.00648
4.30264	0.01724	4.30264	0.09467	4.30264	0.08647	4.30264	0.00636
4.32237	0.01763	4.32237	0.09821	4.32237	0.08905	4.32237	0.00618
4.34211	0.0187	4.34211	0.10096	4.34211	0.09136	4.34211	0.00645
4.36185	0.02024	4.36185	0.10492	4.36185	0.09378	4.36185	0.00655
4.38158	0.02189	4.38158	0.11012	4.38158	0.09638	4.38158	0.00657
4.40132	0.0227	4.40132	0.1141	4.40132	0.09878	4.40132	0.00661
4.42106	0.02347	4.42106	0.11856	4.42106	0.10144	4.42106	0.00661
4.44079	0.02398	4.44079	0.12244	4.44079	0.10398	4.44079	0.00659
4.46053	0.02435	4.46053	0.12676	4.46053	0.10635	4.46053	0.00662
4.48027	0.02584	4.48027	0.13231	4.48027	0.10931	4.48027	0.0064
4.5	0.02696	4.5	0.13875	4.5	0.11177	4.5	0.00617
4.51974	0.02868	4.51974	0.14486	4.51974	0.11446	4.51974	0.00602
4.53948	0.03041	4.53948	0.15121	4.53948	0.11722	4.53948	0.00613
4.55922	0.03232	4.55922	0.15646	4.55922	0.12034	4.55922	0.00618
4.57895	0.03468	4.57895	0.16082	4.57895	0.12347	4.57895	0.0062
4.59869	0.03694	4.59869	0.16778	4.59869	0.12655	4.59869	0.00625
4.61843	0.03861	4.61843	0.17266	4.61843	0.12973	4.61843	0.006
4.63816	0.04069	4.63816	0.17843	4.63816	0.13304	4.63816	0.00589
4.6579	0.04189	4.6579	0.18366	4.6579	0.13659	4.6579	0.00593
4.67764	0.04449	4.67764	0.18819	4.67764	0.13989	4.67764	0.00586
4.69737	0.04703	4.69737	0.1935	4.69737	0.14346	4.69737	0.00596
4.71711	0.04969	4.71711	0.20102	4.71711	0.14696	4.71711	0.00586
4.73685	0.05237	4.73685	0.20527	4.73685	0.1506	4.73685	0.0058
4.75658	0.05566	4.75658	0.20945	4.75658	0.15455	4.75658	0.00581
4.77632	0.05925	4.77632	0.21428	4.77632	0.15841	4.77632	0.00578
4.79606	0.06229	4.79606	0.22082	4.79606	0.16181	4.79606	0.00606
4.81579	0.0662	4.81579	0.22726	4.81579	0.1656	4.81579	0.00627
4.83553	0.06993	4.83553	0.23346	4.83553	0.16969	4.83553	0.00649
4.85527	0.0739	4.85527	0.24201	4.85527	0.17354	4.85527	0.00634
4.87501	0.07788	4.87501	0.24958	4.87501	0.17796	4.87501	0.00642
4.89474	0.08247	4.89474	0.25396	4.89474	0.18259	4.89474	0.00631
4.91448	0.08597	4.91448	0.26038	4.91448	0.18719	4.91448	0.00633
4.93422	0.08996	4.93422	0.26806	4.93422	0.19148	4.93422	0.00669
4.95395	0.09358	4.95395	0.27552	4.95395	0.19655	4.95395	0.00674
4.97369	0.09651	4.97369	0.28249	4.97369	0.2018	4.97369	0.00673
4.99343	0.09992	4.99343	0.28988	4.99343	0.2067	4.99343	0.00676
5.01316	0.10404	5.01316	0.29872	5.01316	0.21183	5.01316	0.00699
5.0329	0.10812	5.0329	0.30664	5.0329	0.21704	5.0329	0.00677
5.05264	0.11305	5.05264	0.31505	5.05264	0.22257	5.05264	0.00674
5.07237	0.11828	5.07237	0.32306	5.07237	0.22821	5.07237	0.00682
5.09211	0.12388	5.09211	0.33089	5.09211	0.23352	5.09211	0.0068
5.11185	0.13028	5.11185	0.3377	5.11185	0.23922	5.11185	0.00685
5.13159	0.13674	5.13159	0.34595	5.13159	0.24557	5.13159	0.00695
5.15132	0.14355	5.15132	0.35392	5.15132	0.25169	5.15132	0.00666
5.17106	0.15144	5.17106	0.36285	5.17106	0.25797	5.17106	0.00672
5.1908	0.15811	5.1908	0.37297	5.1908	0.26464	5.1908	0.00677
5.21053	0.16545	5.21053	0.38169	5.21053	0.2713	5.21053	0.00639
5.23027	0.17339	5.23027	0.3885	5.23027	0.27802	5.23027	0.00634
5.25001	0.18225	5.25001	0.39737	5.25001	0.28526	5.25001	0.00647
5.26974	0.19354	5.26974	0.40693	5.26974	0.2926	5.26974	0.00646
5.28948	0.20516	5.28948	0.41741	5.28948	0.30011	5.28948	0.00634
5.30922	0.21745	5.30922	0.4272	5.30922	0.30763	5.30922	0.00617
5.32895	0.2316	5.32895	0.43846	5.32895	0.31535	5.32895	0.00634
5.34869	0.24694	5.34869	0.45138	5.34869	0.32358	5.34869	0.00625
5.36843	0.26431	5.36843	0.46701	5.36843	0.33178	5.36843	0.00632
5.38817	0.28356	5.38817	0.48165	5.38817	0.3398	5.38817	0.00647
5.4079	0.30549	5.4079	0.49733	5.4079	0.34891	5.4079	0.00662
5.42764	0.32924	5.42764	0.51156	5.42764	0.35804	5.42764	0.00667
5.44738	0.356	5.44738	0.52936	5.44738	0.36724	5.44738	0.00652
5.46711	0.38504	5.46711	0.54727	5.46711	0.37682	5.46711	0.00688
5.48685	0.41639	5.48685	0.56643	5.48685	0.3869	5.48685	0.00702
5.50659	0.45077	5.50659	0.58747	5.50659	0.3969	5.50659	0.00733
5.52632	0.48747	5.52632	0.61065	5.52632	0.40676	5.52632	0.00739
5.54606	0.52718	5.54606	0.63315	5.54606	0.41715	5.54606	0.00746
5.5658	0.56828	5.5658	0.65678	5.5658	0.42789	5.5658	0.00766
5.58553	0.61213	5.58553	0.68159	5.58553	0.43873	5.58553	0.00774
5.60527	0.65455	5.60527	0.70694	5.60527	0.45008	5.60527	0.00763
5.62501	0.69736	5.62501	0.73043	5.62501	0.46157	5.62501	0.00787
5.64474	0.74005	5.64474	0.7555	5.64474	0.47327	5.64474	0.00791
5.66448	0.78136	5.66448	0.78119	5.66448	0.48509	5.66448	0.00816
5.68422	0.8196	5.68422	0.80498	5.68422	0.49745	5.68422	0.00814
5.70396	0.85538	5.70396	0.82943	5.70396	0.50966	5.70396	0.00804
5.72369	0.88673	5.72369	0.85277	5.72369	0.52256	5.72369	0.00824
5.74343	0.9123	5.74343	0.87387	5.74343	0.53545	5.74343	0.0083
5.76317	0.93267	5.76317	0.89211	5.76317	0.54856	5.76317	0.00846
5.7829	0.94613	5.7829	0.90963	5.7829	0.56176	5.7829	0.00844
5.80264	0.95431	5.80264	0.92569	5.80264	0.57489	5.80264	0.00833
5.82238	0.95628	5.82238	0.93933	5.82238	0.58898	5.82238	0.00837
5.84211	0.95291	5.84211	0.95316	5.84211	0.6034	5.84211	0.00845
5.86185	0.94254	5.86185	0.96314	5.86185	0.61738	5.86185	0.00843
5.88159	0.92506	5.88159	0.97022	5.88159	0.63221	5.88159	0.00859
5.90132	0.90149	5.90132	0.97309	5.90132	0.64658	5.90132	0.00894
5.92106	0.87329	5.92106	0.97258	5.92106	0.6611	5.92106	0.00928
5.9408	0.84108	5.9408	0.96696	5.9408	0.67548	5.9408	0.00948
5.96054	0.80591	5.96054	0.95783	5.96054	0.69029	5.96054	0.00978
5.98027	0.76661	5.98027	0.94144	5.98027	0.70524	5.98027	0.01017
6.00001	0.72529	6.00001	0.9211	6.00001	0.72023	6.00001	0.01029
6.01975	0.68276	6.01975	0.89696	6.01975	0.73481	6.01975	0.01054
6.03948	0.64053	6.03948	0.8726	6.03948	0.74924	6.03948	0.01091
6.05922	0.5982	6.05922	0.84466	6.05922	0.76374	6.05922	0.01119
6.07896	0.55686	6.07896	0.81313	6.07896	0.77815	6.07896	0.01124
6.09869	0.51736	6.09869	0.78017	6.09869	0.79176	6.09869	0.01126
6.11843	0.47928	6.11843	0.74575	6.11843	0.80555	6.11843	0.01102
6.13817	0.44386	6.13817	0.70975	6.13817	0.81893	6.13817	0.01079
6.1579	0.41002	6.1579	0.67088	6.1579	0.83256	6.1579	0.01082
6.17764	0.37872	6.17764	0.63292	6.17764	0.84512	6.17764	0.01079
6.19738	0.34904	6.19738	0.5944	6.19738	0.85747	6.19738	0.01074
6.21711	0.32298	6.21711	0.55571	6.21711	0.86956	6.21711	0.01097
6.23685	0.2992	6.23685	0.51729	6.23685	0.88119	6.23685	0.01087
6.25659	0.27713	6.25659	0.48182	6.25659	0.8928	6.25659	0.01092
6.27633	0.25631	6.27633	0.44659	6.27633	0.90378	6.27633	0.01093
6.29606	0.23794	6.29606	0.41493	6.29606	0.91435	6.29606	0.01113
6.3158	0.22071	6.3158	0.38242	6.3158	0.92449	6.3158	0.01125
6.33554	0.20434	6.33554	0.35275	6.33554	0.9338	6.33554	0.01123
6.35527	0.19021	6.35527	0.3273	6.35527	0.94215	6.35527	0.01096
6.37501	0.17761	6.37501	0.30612	6.37501	0.95071	6.37501	0.01137
6.39475	0.16591	6.39475	0.28718	6.39475	0.95905	6.39475	0.01147
6.41448	0.15503	6.41448	0.2682	6.41448	0.96651	6.41448	0.01163
6.43422	0.14499	6.43422	0.25257	6.43422	0.97293	6.43422	0.01187
6.45396	0.13471	6.45396	0.23904	6.45396	0.97893	6.45396	0.01216
6.47369	0.12537	6.47369	0.22469	6.47369	0.9836	6.47369	0.01254
6.49343	0.11687	6.49343	0.21107	6.49343	0.98753	6.49343	0.01286
6.51317	0.10972	6.51317	0.19856	6.51317	0.98992	6.51317	0.01348
6.53291	0.10314	6.53291	0.18545	6.53291	0.99221	6.53291	0.01377
6.55264	0.09671	6.55264	0.17391	6.55264	0.99394	6.55264	0.01404
6.57238	0.08969	6.57238	0.16176	6.57238	0.99423	6.57238	0.01463
6.59212	0.08412	6.59212	0.1523	6.59212	0.99341	6.59212	0.01499
6.61185	0.07915	6.61185	0.14328	6.61185	0.99182	6.61185	0.01547
6.63159	0.07506	6.63159	0.1344	6.63159	0.9894	6.63159	0.01565
6.65133	0.07048	6.65133	0.12765	6.65133	0.98601	6.65133	0.01592
6.67106	0.06622	6.67106	0.1199	6.67106	0.9814	6.67106	0.01619
6.6908	0.06221	6.6908	0.11413	6.6908	0.97597	6.6908	0.01647
6.71054	0.05872	6.71054	0.10711	6.71054	0.97033	6.71054	0.01666
6.73027	0.05528	6.73027	0.10152	6.73027	0.96289	6.73027	0.01704
6.75001	0.05205	6.75001	0.09481	6.75001	0.95536	6.75001	0.0176
6.76975	0.04857	6.76975	0.09048	6.76975	0.94621	6.76975	0.0181
6.78948	0.04552	6.78948	0.08566	6.78948	0.93661	6.78948	0.01842
6.80922	0.04236	6.80922	0.08192	6.80922	0.92633	6.80922	0.01872
6.82896	0.03922	6.82896	0.07767	6.82896	0.91554	6.82896	0.01915
6.8487	0.03626	6.8487	0.07494	6.8487	0.90414	6.8487	0.01952
6.86843	0.03389	6.86843	0.07126	6.86843	0.8923	6.86843	0.01991
6.88817	0.03138	6.88817	0.06685	6.88817	0.88025	6.88817	0.02032
6.90791	0.02938	6.90791	0.06183	6.90791	0.86678	6.90791	0.02054
6.92764	0.02749	6.92764	0.05901	6.92764	0.8536	6.92764	0.02116
6.94738	0.02539	6.94738	0.05591	6.94738	0.83987	6.94738	0.02149
6.96712	0.02393	6.96712	0.05322	6.96712	0.82647	6.96712	0.02221
6.98685	0.0222	6.98685	0.04946	6.98685	0.81177	6.98685	0.02235
7.00659	0.02064	7.00659	0.04623	7.00659	0.79668	7.00659	0.02284
7.02633	0.01925	7.02633	0.0445	7.02633	0.78174	7.02633	0.02347
7.04606	0.01784	7.04606	0.04145	7.04606	0.76622	7.04606	0.02408
7.0658	0.01659	7.0658	0.03752	7.0658	0.7501	7.0658	0.02465
7.08554	0.01556	7.08554	0.03525	7.08554	0.73465	7.08554	0.02553
7.10528	0.01488	7.10528	0.03226	7.10528	0.71784	7.10528	0.02598
7.12501	0.01421	7.12501	0.02873	7.12501	0.7021	7.12501	0.02623
7.14475	0.01344	7.14475	0.02729	7.14475	0.68599	7.14475	0.02686
7.16449	0.01278	7.16449	0.02476	7.16449	0.67036	7.16449	0.02763
7.18422	0.01281	7.18422	0.02371	7.18422	0.6542	7.18422	0.02796
7.20396	0.01288	7.20396	0.02154	7.20396	0.63834	7.20396	0.02836
7.2237	0.01271	7.2237	0.01939	7.2237	0.62282	7.2237	0.0289
7.24343	0.01223	7.24343	0.01833	7.24343	0.60712	7.24343	0.02959
7.26317	0.01226	7.26317	0.01691	7.26317	0.59195	7.26317	0.03006
7.28291	0.01202	7.28291	0.01552	7.28291	0.57696	7.28291	0.03062
7.30264	0.01201	7.30264	0.01414	7.30264	0.56272	7.30264	0.03099
7.32238	0.01188	7.32238	0.01328	7.32238	0.54808	7.32238	0.03183
7.34212	0.01187	7.34212	0.0127	7.34212	0.5342	7.34212	0.03221
7.36186	0.01139	7.36186	0.0123	7.36186	0.52001	7.36186	0.03268
7.38159	0.0111	7.38159	0.01168	7.38159	0.50658	7.38159	0.03302
7.40133	0.01113	7.40133	0.01097	7.40133	0.49365	7.40133	0.03342
7.42107	0.01156	7.42107	0.01007	7.42107	0.48115	7.42107	0.03423
7.4408	0.01176	7.4408	0.00874	7.4408	0.46893	7.4408	0.03487
7.46054	0.01203	7.46054	0.00902	7.46054	0.45734	7.46054	0.03542
7.48028	0.01186	7.48028	0.00812	7.48028	0.44569	7.48028	0.0362
7.50001	0.01212	7.50001	0.00781	7.50001	0.43414	7.50001	0.03703
7.51975	0.01211	7.51975	0.00817	7.51975	0.42361	7.51975	0.03797
7.53949	0.01227	7.53949	0.00728	7.53949	0.41319	7.53949	0.03869
7.55922	0.01285	7.55922	0.00733	7.55922	0.40297	7.55922	0.03965
7.57896	0.01268	7.57896	0.00633	7.57896	0.39273	7.57896	0.04013
7.5987	0.01266	7.5987	0.00602	7.5987	0.38356	7.5987	0.04101
7.61843	0.0127	7.61843	0.00582	7.61843	0.37443	7.61843	0.04183
7.63817	0.01275	7.63817	0.00655	7.63817	0.3655	7.63817	0.04295
7.65791	0.01243	7.65791	0.00631	7.65791	0.35668	7.65791	0.04416
7.67765	0.01222	7.67765	0.00561	7.67765	0.34803	7.67765	0.04489
7.69738	0.01233	7.69738	0.00514	7.69738	0.33948	7.69738	0.04576
7.71712	0.01226	7.71712	0.00476	7.71712	0.33139	7.71712	0.04685
7.73686	0.01234	7.73686	0.00514	7.73686	0.32369	7.73686	0.04821
7.75659	0.01255	7.75659	0.00569	7.75659	0.31573	7.75659	0.04951
7.77633	0.01271	7.77633	0.00679	7.77633	0.30757	7.77633	0.05098
7.79607	0.01262	7.79607	0.00659	7.79607	0.30041	7.79607	0.05259
7.8158	0.01244	7.8158	0.00707	7.8158	0.29327	7.8158	0.05391
7.83554	0.01242	7.83554	0.00741	7.83554	0.28638	7.83554	0.05517
7.85528	0.01245	7.85528	0.00764	7.85528	0.27969	7.85528	0.05657
7.87501	0.01219	7.87501	0.0073	7.87501	0.27298	7.87501	0.05799
7.89475	0.01225	7.89475	0.00783	7.89475	0.26733	7.89475	0.05917
7.91449	0.01214	7.91449	0.00807	7.91449	0.26133	7.91449	0.06049
7.93423	0.01214	7.93423	0.00819	7.93423	0.25553	7.93423	0.06168
7.95396	0.01211	7.95396	0.00832	7.95396	0.24983	7.95396	0.06298
7.9737	0.01213	7.9737	0.00784	7.9737	0.24452	7.9737	0.06452
7.99344	0.01231	7.99344	0.00819	7.99344	0.23927	7.99344	0.06601
8.01317	0.01256	8.01317	0.00865	8.01317	0.23415	8.01317	0.06766
8.03291	0.01247	8.03291	0.00876	8.03291	0.22902	8.03291	0.06889
8.05265	0.01264	8.05265	0.00931	8.05265	0.2241	8.05265	0.07055
8.07238	0.01253	8.07238	0.00861	8.07238	0.21969	8.07238	0.0721
8.09212	0.01271	8.09212	0.00844	8.09212	0.21533	8.09212	0.07378
8.11186	0.01277	8.11186	0.00858	8.11186	0.21128	8.11186	0.07509
8.13159	0.01306	8.13159	0.00803	8.13159	0.20731	8.13159	0.07655
8.15133	0.01298	8.15133	0.008	8.15133	0.20327	8.15133	0.07823
8.17107	0.01294	8.17107	0.0075	8.17107	0.20008	8.17107	0.07954
8.1908	0.01299	8.1908	0.00718	8.1908	0.19677	8.1908	0.08134
8.21054	0.01293	8.21054	0.00732	8.21054	0.19325	8.21054	0.08312
8.23028	0.01282	8.23028	0.0077	8.23028	0.1896	8.23028	0.08501
8.25002	0.0125	8.25002	0.00693	8.25002	0.18622	8.25002	0.08689
8.26975	0.01257	8.26975	0.00607	8.26975	0.18291	8.26975	0.08862
8.28949	0.01289	8.28949	0.00658	8.28949	0.17979	8.28949	0.09074
8.30923	0.01297	8.30923	0.0066	8.30923	0.17665	8.30923	0.09271
8.32896	0.01317	8.32896	0.00679	8.32896	0.17375	8.32896	0.09529
8.3487	0.01331	8.3487	0.00756	8.3487	0.1707	8.3487	0.09779
8.36844	0.01335	8.36844	0.00788	8.36844	0.16773	8.36844	0.10006
8.38817	0.01321	8.38817	0.00743	8.38817	0.165	8.38817	0.1026
8.40791	0.01329	8.40791	0.00764	8.40791	0.16177	8.40791	0.10468
8.42765	0.01344	8.42765	0.00778	8.42765	0.159	8.42765	0.1071
8.44738	0.01342	8.44738	0.00808	8.44738	0.15592	8.44738	0.10937
8.46712	0.01338	8.46712	0.00814	8.46712	0.15328	8.46712	0.11147
8.48686	0.01341	8.48686	0.00865	8.48686	0.15094	8.48686	0.11421
8.5066	0.01322	8.5066	0.00884	8.5066	0.14813	8.5066	0.11707
8.52633	0.0132	8.52633	0.00856	8.52633	0.14585	8.52633	0.12037
8.54607	0.01321	8.54607	0.0089	8.54607	0.14346	8.54607	0.12364
8.56581	0.01304	8.56581	0.00873	8.56581	0.14093	8.56581	0.12694
8.58554	0.01314	8.58554	0.00854	8.58554	0.13823	8.58554	0.12997
8.60528	0.01305	8.60528	0.0088	8.60528	0.13569	8.60528	0.13346
8.62502	0.01281	8.62502	0.00872	8.62502	0.13327	8.62502	0.1371
8.64475	0.01275	8.64475	0.00878	8.64475	0.13117	8.64475	0.14106
8.66449	0.01276	8.66449	0.00876	8.66449	0.12916	8.66449	0.14465
8.68423	0.01298	8.68423	0.00873	8.68423	0.12719	8.68423	0.14885
8.70396	0.013	8.70396	0.00891	8.70396	0.12521	8.70396	0.1526
8.7237	0.01266	8.7237	0.0084	8.7237	0.1233	8.7237	0.15691
8.74344	0.0124	8.74344	0.00812	8.74344	0.12174	8.74344	0.16078
8.76318	0.0122	8.76318	0.00826	8.76318	0.12032	8.76318	0.16441
8.78291	0.01212	8.78291	0.00858	8.78291	0.11817	8.78291	0.16862
8.80265	0.01195	8.80265	0.00877	8.80265	0.11627	8.80265	0.17329
8.82239	0.01215	8.82239	0.00873	8.82239	0.11451	8.82239	0.17814
8.84212	0.01216	8.84212	0.0087	8.84212	0.113	8.84212	0.18307
8.86186	0.01233	8.86186	0.00802	8.86186	0.11116	8.86186	0.18812
8.8816	0.01242	8.8816	0.00849	8.8816	0.10968	8.8816	0.19341
8.90133	0.01216	8.90133	0.0078	8.90133	0.10821	8.90133	0.19928
8.92107	0.01229	8.92107	0.00778	8.92107	0.10668	8.92107	0.20478
8.94081	0.01248	8.94081	0.00752	8.94081	0.10515	8.94081	0.21055
8.96054	0.01265	8.96054	0.00718	8.96054	0.10334	8.96054	0.21617
8.98028	0.0127	8.98028	0.00658	8.98028	0.10166	8.98028	0.22292
9.00002	0.01271	9.00002	0.0068	9.00002	0.09981	9.00002	0.22935
9.01975	0.01263	9.01975	0.00706	9.01975	0.09849	9.01975	0.23528
9.03949	0.01259	9.03949	0.00712	9.03949	0.09677	9.03949	0.24178
9.05923	0.01259	9.05923	0.00671	9.05923	0.09557	9.05923	0.24896
9.07897	0.01272	9.07897	0.00694	9.07897	0.09404	9.07897	0.25661
9.0987	0.01285	9.0987	0.00709	9.0987	0.09273	9.0987	0.26406
9.11844	0.01301	9.11844	0.00682	9.11844	0.09147	9.11844	0.27214
9.13818	0.01313	9.13818	0.00687	9.13818	0.08988	9.13818	0.28062
9.15791	0.01324	9.15791	0.0065	9.15791	0.08845	9.15791	0.28854
9.17765	0.01316	9.17765	0.00648	9.17765	0.08696	9.17765	0.29771
9.19739	0.01315	9.19739	0.00744	9.19739	0.0857	9.19739	0.30717
9.21712	0.01321	9.21712	0.00751	9.21712	0.08449	9.21712	0.31696
9.23686	0.01338	9.23686	0.00804	9.23686	0.08319	9.23686	0.32745
9.2566	0.01346	9.2566	0.008	9.2566	0.08182	9.2566	0.33765
9.27633	0.01344	9.27633	0.00886	9.27633	0.08066	9.27633	0.34806
9.29607	0.0135	9.29607	0.00923	9.29607	0.07932	9.29607	0.35866
9.31581	0.01343	9.31581	0.00956	9.31581	0.07798	9.31581	0.36903
9.33555	0.01386	9.33555	0.0101	9.33555	0.07699	9.33555	0.38009
9.35528	0.0139	9.35528	0.0112	9.35528	0.07597	9.35528	0.39172
9.37502	0.01391	9.37502	0.01225	9.37502	0.07468	9.37502	0.40386
9.39476	0.01394	9.39476	0.01241	9.39476	0.07364	9.39476	0.41631
9.41449	0.01394	9.41449	0.01251	9.41449	0.07267	9.41449	0.4286
9.43423	0.01358	9.43423	0.01257	9.43423	0.07161	9.43423	0.44143
9.45397	0.01347	9.45397	0.01222	9.45397	0.07061	9.45397	0.4548
9.4737	0.01337	9.4737	0.01292	9.4737	0.06983	9.4737	0.46828
9.49344	0.01345	9.49344	0.01265	9.49344	0.06899	9.49344	0.4829
9.51318	0.01361	9.51318	0.01284	9.51318	0.06815	9.51318	0.49685
9.53291	0.01341	9.53291	0.0126	9.53291	0.06716	9.53291	0.51148
9.55265	0.01326	9.55265	0.01239	9.55265	0.06608	9.55265	0.52592
9.57239	0.01294	9.57239	0.01214	9.57239	0.06526	9.57239	0.54119
9.59212	0.0127	9.59212	0.01242	9.59212	0.06459	9.59212	0.55606
9.61186	0.01273	9.61186	0.01244	9.61186	0.06384	9.61186	0.57169
9.6316	0.01284	9.6316	0.01214	9.6316	0.06301	9.6316	0.58771
9.65134	0.01278	9.65134	0.01177	9.65134	0.06242	9.65134	0.60282
9.67107	0.01284	9.67107	0.01178	9.67107	0.06147	9.67107	0.61802
9.69081	0.01276	9.69081	0.01108	9.69081	0.06079	9.69081	0.63469
9.71055	0.01263	9.71055	0.01081	9.71055	0.05983	9.71055	0.65178
9.73028	0.01254	9.73028	0.01063	9.73028	0.05887	9.73028	0.66839
9.75002	0.01244	9.75002	0.01046	9.75002	0.05804	9.75002	0.68517
9.76976	0.01234	9.76976	0.0103	9.76976	0.05716	9.76976	0.70222
9.78949	0.01224	9.78949	0.01016	9.78949	0.05634	9.78949	0.71905
9.80923	0.01214	9.80923	0.01003	9.80923	0.05548	9.80923	0.73621
9.82897	0.01203	9.82897	0.00991	9.82897	0.05469	9.82897	0.75327
9.8487	0.01191	9.8487	0.00981	9.8487	0.05385	9.8487	0.76928
9.86844	0.0118	9.86844	0.00972	9.86844	0.0534	9.86844	0.78525
9.88818	0.01168	9.88818	0.00964	9.88818	0.05257	9.88818	0.80103
9.90792	0.01155	9.90792	0.00958	9.90792	0.05195	9.90792	0.81643
9.92765	0.01143	9.92765	0.00952	9.92765	0.0516	9.92765	0.83221
9.94739	0.01129	9.94739	0.00949	9.94739	0.05118	9.94739	0.84766
9.96713	0.01116	9.96713	0.00946	9.96713	0.05048	9.96713	0.86211
9.98686	0.01102	9.98686	0.00945	9.98686	0.04977	9.98686	0.87597
10.0066	0.01088	10.0066	0.00945	10.0066	0.04916	10.0066	0.88892
				10.0263	0.04838	10.0263	0.90222
				10.0461	0.04773	10.0461	0.9142
				10.0658	0.04691	10.0658	0.92591
				10.0855	0.04634	10.0855	0.93735
				10.1053	0.04575	10.1053	0.94638
				10.125	0.04508	10.125	0.95566
				10.1448	0.04466	10.1448	0.9645
				10.1645	0.04428	10.1645	0.9721
				10.1842	0.04365	10.1842	0.97857
				10.204	0.04291	10.204	0.98357
				10.2237	0.04218	10.2237	0.9872
				10.2434	0.04152	10.2434	0.98961
				10.2632	0.04076	10.2632	0.99168
				10.2829	0.04011	10.2829	0.99356
				10.3026	0.03945	10.3026	0.9925
				10.3224	0.03884	10.3224	0.99029
				10.3421	0.03837	10.3421	0.98733
				10.3619	0.03775	10.3619	0.98361
				10.3816	0.0372	10.3816	0.97841
				10.4013	0.03667	10.4013	0.97112
				10.4211	0.03646	10.4211	0.96328
				10.4408	0.03615	10.4408	0.95455
				10.4605	0.03578	10.4605	0.94519
				10.4803	0.03544	10.4803	0.93484
				10.5	0.0352	10.5	0.92415
				10.5198	0.03484	10.5198	0.9122
				10.5395	0.03456	10.5395	0.89983
				10.5592	0.03427	10.5592	0.88577
				10.579	0.03375	10.579	0.8713
				10.5987	0.03335	10.5987	0.85578
				10.6184	0.03293	10.6184	0.84022
				10.6382	0.03255	10.6382	0.82387
				10.6579	0.03208	10.6579	0.80762
				10.6776	0.03179	10.6776	0.7911
				10.6974	0.03131	10.6974	0.77325
				10.7171	0.03096	10.7171	0.75637
				10.7369	0.03065	10.7369	0.73857
				10.7566	0.03022	10.7566	0.71935
				10.7763	0.02972	10.7763	0.70034
				10.7961	0.02932	10.7961	0.68209
				10.8158	0.02884	10.8158	0.66408
				10.8355	0.02862	10.8355	0.6448
				10.8553	0.02842	10.8553	0.62608
				10.875	0.02807	10.875	0.60701
				10.8948	0.02764	10.8948	0.58786
				10.9145	0.02707	10.9145	0.56934
				10.9342	0.02662	10.9342	0.55126
				10.954	0.02621	10.954	0.53333
				10.9737	0.02603	10.9737	0.51445
				10.9934	0.02575	10.9934	0.49678
				11.0132	0.02554	11.0132	0.48044
				11.0329	0.02516	11.0329	0.4646
				11.0527	0.02474	11.0527	0.44905
				11.0724	0.02446	11.0724	0.43421
				11.0921	0.02414	11.0921	0.41962
				11.1119	0.02393	11.1119	0.40549
				11.1316	0.02373	11.1316	0.39163
				11.1513	0.02355	11.1513	0.37806
				11.1711	0.02319	11.1711	0.36433
				11.1908	0.02294	11.1908	0.35109
				11.2105	0.02265	11.2105	0.33937
				11.2303	0.02227	11.2303	0.32781
				11.25	0.02188	11.25	0.31607
				11.2698	0.02159	11.2698	0.30506
				11.2895	0.02142	11.2895	0.29383
				11.3092	0.02121	11.3092	0.28401
				11.329	0.02084	11.329	0.27353
				11.3487	0.02063	11.3487	0.26345
				11.3684	0.02044	11.3684	0.25431
				11.3882	0.02027	11.3882	0.24599
				11.4079	0.02022	11.4079	0.23695
				11.4277	0.02003	11.4277	0.22813
				11.4474	0.01982	11.4474	0.21992
				11.4671	0.01962	11.4671	0.21173
				11.4869	0.01944	11.4869	0.20445
				11.5066	0.0192	11.5066	0.19689
				11.5263	0.01919	11.5263	0.19
				11.5461	0.0192	11.5461	0.18318
				11.5658	0.01908	11.5658	0.17677
				11.5855	0.01902	11.5855	0.17077
				11.6053	0.01894	11.6053	0.16523
				11.625	0.0189	11.625	0.16068
				11.6448	0.01893	11.6448	0.15549
				11.6645	0.01894	11.6645	0.15071
				11.6842	0.01895	11.6842	0.14568
				11.704	0.0188	11.704	0.14113
				11.7237	0.01875	11.7237	0.13644
				11.7434	0.01863	11.7434	0.13181
				11.7632	0.01839	11.7632	0.12764
				11.7829	0.01808	11.7829	0.12397
				11.8027	0.01777	11.8027	0.12051
				11.8224	0.01758	11.8224	0.11655
				11.8421	0.0173	11.8421	0.11305
				11.8619	0.01714	11.8619	0.10992
				11.8816	0.01681	11.8816	0.10652
				11.9013	0.01653	11.9013	0.10364
				11.9211	0.01628	11.9211	0.1003
				11.9408	0.01627	11.9408	0.0976
				11.9605	0.01609	11.9605	0.09488
				11.9803	0.01592	11.9803	0.09235
				12	0.01582	12	0.08972
				12.0198	0.01558	12.0198	0.08707
				12.0395	0.01562	12.0395	0.08455
				12.0592	0.01575	12.0592	0.0823
				12.079	0.01583	12.079	0.08002
				12.0987	0.01574	12.0987	0.07806
				12.1184	0.01579	12.1184	0.0761
				12.1382	0.01591	12.1382	0.07392
				12.1579	0.01592	12.1579	0.07185
				12.1777	0.016	12.1777	0.06966
				12.1974	0.01601	12.1974	0.06825
				12.2171	0.01595	12.2171	0.06662
				12.2369	0.01608	12.2369	0.06439
				12.2566	0.01596	12.2566	0.0628
				12.2763	0.01561	12.2763	0.06096
				12.2961	0.0154	12.2961	0.05923
				12.3158	0.01523	12.3158	0.05743
				12.3355	0.01501	12.3355	0.05552
				12.3553	0.01481	12.3553	0.05434
				12.375	0.0146	12.375	0.05279
				12.3948	0.01443	12.3948	0.05143
				12.4145	0.01418	12.4145	0.04982
				12.4342	0.01404	12.4342	0.04854
				12.454	0.01399	12.454	0.04705
				12.4737	0.0139	12.4737	0.04595
				12.4934	0.01418	12.4934	0.04502
				12.5132	0.01409	12.5132	0.04383
				12.5329	0.01393	12.5329	0.04295
				12.5527	0.01405	12.5527	0.04193
				12.5724	0.01406	12.5724	0.04074
				12.5921	0.01407	12.5921	0.03968
				12.6119	0.01427	12.6119	0.03886
				12.6316	0.01441	12.6316	0.03824
				12.6513	0.01458	12.6513	0.03757
				12.6711	0.01485	12.6711	0.0368
				12.6908	0.01491	12.6908	0.03615
				12.7106	0.01493	12.7106	0.03497
				12.7303	0.01503	12.7303	0.03397
				12.75	0.01486	12.75	0.0334
				12.7698	0.01484	12.7698	0.03249
				12.7895	0.0147	12.7895	0.03184
				12.8092	0.0147	12.8092	0.03116
				12.829	0.01472	12.829	0.03058
				12.8487	0.01438	12.8487	0.02984
				12.8684	0.01428	12.8684	0.02899
				12.8882	0.01428	12.8882	0.0281
				12.9079	0.01411	12.9079	0.02719
				12.9277	0.01415	12.9277	0.02649
				12.9474	0.01415	12.9474	0.02618
				12.9671	0.01426	12.9671	0.02548
				12.9869	0.01431	12.9869	0.02485
				13.0066	0.01419	13.0066	0.02424
				13.0264	0.01422	13.0264	0.02384
				13.0461	0.01415	13.0461	0.02335
				13.0658	0.01419	13.0658	0.02316
				13.0856	0.01419	13.0856	0.02248
				13.1053	0.014	13.1053	0.02203
				13.125	0.01381	13.125	0.02147
				13.1448	0.01391	13.1448	0.02094
				13.1645	0.01372	13.1645	0.02039
				13.1842	0.01351	13.1842	0.02024
				13.204	0.01358	13.204	0.01995
				13.2237	0.0134	13.2237	0.01984
				13.2434	0.01352	13.2434	0.01899
				13.2632	0.01349	13.2632	0.01843
				13.2829	0.01325	13.2829	0.01816
				13.3027	0.01313	13.3027	0.01754
				13.3224	0.01296	13.3224	0.01719
				13.3421	0.01278	13.3421	0.01686
				13.3619	0.01275	13.3619	0.01609
				13.3816	0.01265	13.3816	0.01529
				13.4014	0.01269	13.4014	0.01497
				13.4211	0.01257	13.4211	0.01425
				13.4408	0.01236	13.4408	0.01357
				13.4606	0.01244	13.4606	0.01288
				13.4803	0.01228	13.4803	0.01235
				13.5	0.01237	13.5	0.01198
				13.5198	0.01241	13.5198	0.01158
				13.5395	0.01232	13.5395	0.01099
				13.5592	0.01224	13.5592	0.01064
				13.579	0.01211	13.579	0.01064
				13.5987	0.01189	13.5987	0.01047
				13.6184	0.01181	13.6184	0.01036
				13.6382	0.01167	13.6382	0.01003
				13.6579	0.01155	13.6579	0.01031
				13.6777	0.01152	13.6777	0.01032
				13.6974	0.01134	13.6974	0.01037
				13.7171	0.011	13.7171	0.0101
				13.7369	0.01101	13.7369	0.01007
				13.7566	0.0107	13.7566	0.00994
				13.7764	0.01047	13.7764	0.00984
				13.7961	0.01048	13.7961	0.00992
				13.8158	0.01041	13.8158	0.01031
				13.8356	0.01045	13.8356	0.00997
				13.8553	0.01037	13.8553	0.01021
				13.875	0.01018	13.875	0.01031
				13.8948	0.01005	13.8948	0.01024
				13.9145	0.00971	13.9145	0.01051
				13.9342	0.00969	13.9342	0.0104
				13.954	0.00966	13.954	0.00995
				13.9737	0.00947	13.9737	0.00981
				13.9934	0.00939	13.9934	0.01015
				14.0132	0.00921	14.0132	0.00986

## Sheet: Fig. 3b
Time (hour)	PA	Standard Deviation	LiV coated PA	Standard Deviation	GO coated PA	Standard Deviation
0	8354	30	7031	366	6525	156
2	8269	--	7150	--	6556	--
4	7946	--	7074	--	6532	--
6	7650	--	6935	--	6438	--
8	7242	--	6930	--	6051	--
10	6835	--	7040	--	5560	--
12	6416	--	6955	--	5064	--
24	3842	216	6631	357	1616	372
48	2361	265	6844	351	520	265
72	1712	188	7162	373	422	374
96	1228	144	6888	379	216	210
120	816	108	7154	382	0	0
144	516	132	7201	344	0	0

## Sheet: Fig. 3b inset
	ResidualOil (ppm)	Standard Deviation
Kerosene	2.98697	1.1575
Hexane	1.4203	0.470728
Petrol	4.70787	1.61491
Cooking-Oil	9.6284	2.4694

## Sheet: Fig. 3c
Filtration cycle	LiV coated PA	PA
1	6722.7	6132.18
2	5958.76	3777.7
3	6646.31	1950.35
4	6264.34	1844.92
5	6569.92	1458.37
6	6264.34	1019.1
7	5958.76	913.677
8	6111.55	755.54
9	5194.82	737.97
10	6340.73	755.54
11	5882.37	632.545
12	6111.55	685.258
13	6111.55	685.258
14	5882.37	614.975
15	6646.31	632.545

## Sheet: Fig. 3c inset
Time (hour)	LiV coated PA	PA
0.0166667	8018.25
0.0333333	7955.12
0.05	7955.12
0.0666667	7702.57
0.0833333	7134.35	8965.29
0.1	7197.49	8965.29
0.116667	7639.44	8902.15
0.133333	6187.31	9091.56
0.15	6881.81	4924.6
0.166667	6692.4	3977.56
0.183333	6313.58	3535.61
0.2	6439.86	3030.52
0.216667	6439.86	2841.11
0.233333	6313.58	2525.43
0.25	6250.45	2588.57
0.266667	5934.77	2462.3
0.283333	6124.18	2272.89
0.3	6124.18	2272.89
0.316667	5934.77	2336.03
0.333333	5997.91	2083.48
0.35	5682.23	2020.35
0.366667	5934.77	2083.48
0.383333	5682.23	1894.08
0.4	5619.09	1894.08
0.416667	5934.77	1830.94
0.433333	5745.36	1767.8
0.45	5492.82	1767.8
0.466667	5619.09	1767.8
0.483333	5555.95	1767.8
0.5	5555.95	1767.8
0.516667	5492.82	1704.67
0.533333	5240.28	1578.4
0.55	5366.55	1641.53
0.566667	5429.68	1641.53
0.583333	5429.68	1704.67
0.6	5303.41	1641.53
0.616667	5366.55	1515.26
0.633333	5050.87	1578.4
0.65	5366.55	1515.26
0.666667	5240.28	1515.26
0.683333	5177.14	1515.26
0.7	5240.28	1515.26
0.716667	5050.87	1515.26
0.733333	5177.14	1515.26
0.75	5114	1515.26
0.766667	5177.14	1388.99
0.783333	5050.87	1452.12
0.8	4672.05	1325.85
0.816667	4924.6	1388.99
0.833333	4924.6	1452.12
0.85	4798.32	1388.99
0.866667	4861.46	1262.72
0.883333	4861.46	1452.12
0.9	4545.78	1262.72
0.916667	4861.46	1452.12
0.933333	4735.19	1262.72
0.95	4735.19	1388.99
0.966667	4861.46	1325.85
0.983333	4482.65	1325.85
1	4545.78	1262.72
1.01667	4482.65	1325.85
1.03333	4482.65	1262.72
1.05	4419.51	1325.85
1.06667	4482.65	1262.72
1.08333	4293.24	1262.72
1.1	4482.65	1199.58
1.11667	4545.78	1325.85
1.13333	4356.37	1262.72
1.15	4419.51	1199.58
1.16667	4166.97	1136.45
1.18333	4419.51	1262.72
1.2	4293.24	1262.72
1.21667	4356.37	1262.72
1.23333	4230.1	1262.72
1.25	4230.1	1136.45
1.26667	4166.97	1136.45
1.28333	4293.24	1262.72
1.3	4293.24	1199.58
1.31667	4293.24	1136.45
1.33333	4230.1	1136.45
1.35	4166.97	1136.45
1.36667	4040.69	1136.45
1.38333	4293.24	1073.31
1.4	4166.97	1199.58
1.41667	4166.97	1073.31
1.43333	3977.56	1073.31
1.45	4166.97	1136.45
1.46667	4166.97	1199.58
1.48333	4103.83	1136.45
1.5	4103.83	1073.31
1.51667	4166.97	1073.31
1.53333	3914.42	1136.45
1.55	4040.69	1136.45
1.56667	4103.83	1073.31
1.58333	4103.83	1073.31
1.6	4103.83	1136.45
1.61667	3914.42	1010.17
1.63333	4040.69	1073.31
1.65	4040.69	1136.45
1.66667	3977.56	1073.31
1.68333	3977.56	1136.45
1.7	3788.15	1010.17
1.71667	3851.29	1010.17
1.73333	3977.56	1073.31
1.75	4040.69	947.038
1.76667	3914.42	1136.45
1.78333	3914.42	1073.31
1.8	3851.29	1010.17
1.81667	3788.15	1073.31
1.83333	3725.01	947.038
1.85	3788.15	1073.31
1.86667	3788.15	1010.17
1.88333	3661.88	1010.17
1.9	3851.29	1010.17
1.91667	3725.01	1010.17
1.93333	3914.42	1010.17
1.95	3788.15	1010.17
1.96667	3851.29	1010.17
1.98333	3661.88	1010.17
2	3788.15	1010.17
2.01667	3788.15	947.038
2.03333	3788.15	1010.17
2.05	3788.15	1010.17
2.06667	3661.88	947.038
2.08333	3725.01	1010.17
2.1	3788.15	883.902
2.11667	3788.15	1073.31
2.13333	3788.15	883.902
2.15	3535.61	947.038
2.16667	3788.15	1010.17
2.18333	3725.01	883.902
2.2	3661.88	947.038
2.21667	3725.01	1010.17
2.23333	3661.88	883.902
2.25	3598.74	883.902
2.26667	3788.15	883.902
2.28333	3598.74	947.038
2.3	3788.15	947.038
2.31667	3661.88	1073.31
2.33333	3661.88	820.766
2.35	3598.74	1010.17
2.36667	3661.88	947.038
2.38333	3661.88	947.038
2.4	3598.74	947.038
2.41667	3725.01	947.038
2.43333	3472.47	883.902
2.45	3598.74	883.902
2.46667	3661.88	947.038
2.48333	3535.61	947.038
2.5	3661.88	947.038
2.51667	3409.34	820.766
2.53333	3535.61	947.038
2.55	3661.88	947.038
2.56667	3472.47	883.902
2.58333	3598.74	947.038
2.6	3472.47	883.902
2.61667	3598.74	883.902
2.63333	3535.61	883.902
2.65	3598.74	947.038
2.66667	3472.47	820.766
2.68333	3788.15	947.038
2.7	3472.47	883.902
2.71667	3409.34	883.902
2.73333	3661.88	947.038
2.75	3661.88	820.766
2.76667	3725.01	883.902
2.78333	3409.34	883.902
2.8	3598.74	883.902
2.81667	3661.88	820.766
2.83333	3725.01	820.766
2.85	3535.61	820.766
2.86667	3598.74	820.766
2.88333	3472.47	883.902
2.9	3472.47	820.766
2.91667	3661.88	820.766
2.93333	3535.61	820.766
2.95	3535.61	883.902
2.96667	3535.61	757.63
2.98333	3472.47	883.902
3	3535.61	883.902
3.01667	3472.47	820.766
3.03333	3661.88	757.63
3.05	3346.2	820.766
3.06667	3598.74	820.766
3.08333	3598.74	820.766
3.1	3409.34	757.63
3.11667	3535.61	883.902
3.13333	3409.34	820.766
3.15	3535.61	820.766
3.16667	3535.61	820.766
3.18333	3472.47	757.63
3.2	3409.34	820.766
3.21667	3472.47	820.766
3.23333	3472.47	820.766
3.25	3598.74	820.766
3.26667	3472.47	694.494
3.28333	3283.06	820.766
3.3	3472.47	820.766
3.31667	3535.61	757.63
3.33333	3346.2	883.902
3.35	3409.34	757.63
3.36667	3409.34	820.766
3.38333	3409.34	820.766
3.4	3472.47	820.766
3.41667	3409.34	757.63
3.43333	3472.47	757.63
3.45	3283.06	757.63
3.46667	3409.34	694.494
3.48333	3409.34	757.63
3.5	3346.2	694.494
3.51667	3409.34	757.63
3.53333	3346.2	757.63
3.55	3283.06	757.63
3.56667	3409.34	757.63
3.58333	3283.06	757.63
3.6	3346.2	757.63
3.61667	3409.34	694.494
3.63333	3219.93	757.63
3.65	3346.2	757.63
3.66667	3283.06	757.63
3.68333	3409.34	757.63
3.7	3219.93	757.63
3.71667	3409.34	820.766
3.73333	3156.79	694.494
3.75	3472.47	757.63
3.76667	3283.06	757.63
3.78333	3283.06	757.63
3.8	3346.2	757.63
3.81667	3346.2	757.63
3.83333	3346.2	694.494
3.85	3535.61	820.766
3.86667	3283.06	694.494
3.88333	3346.2	757.63
3.9	3409.34	694.494
3.91667	3598.74	757.63
3.93333	3346.2	820.766
3.95	3346.2	694.494
3.96667	3346.2	757.63
3.98333	3283.06	757.63
4	3283.06	694.494
4.01667	3219.93	757.63
4.03333	3346.2	757.63
4.05	3346.2	820.766
4.06667	3283.06	757.63
4.08333	3219.93	694.494
4.1	3156.79	757.63
4.11667	3346.2	694.494
4.13333	3409.34	820.766
4.15	3283.06	694.494
4.16667	3346.2	694.494
4.18333	3219.93	820.766
4.2	3472.47	757.63
4.21667	3283.06	694.494
4.23333	3283.06	757.63
4.25	3283.06	694.494
4.26667	3346.2	757.63
4.28333	3219.93	757.63
4.3	3219.93	757.63
4.31667	3346.2	694.494
4.33333	3346.2	694.494
4.35	3283.06	757.63
4.36667	3219.93	694.494
4.38333	3156.79	820.766
4.4	3283.06	631.358
4.41667	3346.2	694.494
4.43333	3219.93	757.63
4.45	3346.2	757.63
4.46667	3219.93	694.494
4.48333	3346.2	694.494
4.5	3219.93	757.63
4.51667	3346.2	694.494
4.53333	3219.93	757.63
4.55	3346.2	694.494
4.56667	3283.06	757.63
4.58333	3283.06	694.494
4.6	3346.2	694.494
4.61667	3156.79	757.63
4.63333	3219.93	757.63
4.65	3346.2	694.494
4.66667	3346.2	694.494
4.68333	3219.93	694.494
4.7	3346.2	757.63
4.71667	3219.93	694.494
4.73333	3283.06	757.63
4.75	3283.06	631.358
4.76667	3156.79	757.63
4.78333	3093.66	631.358
4.8	3093.66	757.63
4.81667	3156.79	694.494
4.83333	3030.52	757.63
4.85	3283.06	631.358
4.86667	3283.06	757.63
4.88333	3219.93	694.494
4.9	3093.66	694.494
4.91667	3156.79	694.494
4.93333	3283.06	694.494
4.95	3283.06	694.494
4.96667	3219.93	694.494
4.98333	3219.93	757.63
5	3030.52	631.358
5.01667	3156.79	757.63
5.03333	3156.79	631.358
5.05	3219.93	694.494
5.06667	3156.79	694.494
5.08333	3283.06	757.63
5.1	3219.93	694.494
5.11667	3219.93	757.63
5.13333	3156.79	694.494
5.15	3283.06	757.63
5.16667	3030.52	757.63
5.18333	3156.79	631.358
5.2	3283.06	694.494
5.21667	3156.79	694.494
5.23333	3156.79	757.63
5.25	3156.79	757.63
5.26667	3283.06	631.358
5.28333	3219.93	694.494
5.3	3598.74	757.63
5.31667	3093.66	757.63
5.33333	3283.06	631.358
5.35	3283.06	694.494
5.36667	3283.06	757.63
5.38333	3346.2	757.63
5.4	3156.79	694.494
5.41667	3219.93	694.494
5.43333	3156.79	757.63
5.45	3219.93	694.494
5.46667	3093.66	694.494
5.48333	3219.93	757.63
5.5	3283.06	694.494
5.51667	3219.93	757.63
5.53333	3156.79	694.494
5.55	3219.93	694.494
5.56667	3156.79	757.63
5.58333	3283.06	694.494
5.6	3156.79	757.63
5.61667	3219.93	757.63
5.63333	3156.79	694.494
5.65	3283.06	757.63
5.66667	3283.06	631.358
5.68333	3219.93	694.494
5.7	3093.66	694.494
5.71667	3283.06	757.63
5.73333	3283.06	757.63
5.75	3030.52	631.358
5.76667	3346.2	694.494
5.78333	3346.2	757.63
5.8	3472.47	694.494
5.81667	3030.52	694.494
5.83333	3409.34	694.494
5.85	3409.34	694.494
5.86667	3346.2	694.494
5.88333	3346.2	757.63
5.9	3093.66	631.358
5.91667	3346.2	757.63
5.93333	3472.47	694.494
5.95	3346.2	694.494
5.96667	3283.06	694.494
5.98333	3156.79	694.494
6	3093.66	694.494
6.01667	3346.2	757.63
6.03333	3219.93	631.358
6.05	3156.79	694.494
6.06667	3283.06	694.494
6.08333	3283.06	694.494
6.1	3346.2	694.494
6.11667	3219.93	694.494
6.13333	3283.06	631.358
6.15	3283.06	694.494
6.16667	3283.06	757.63
6.18333	3219.93	631.358
6.2	3346.2	694.494
6.21667	3093.66	694.494
6.23333	3283.06	694.494
6.25	3093.66	694.494
6.26667	3156.79	694.494
6.28333	3156.79	694.494
6.3	3156.79	694.494
6.31667	3219.93	631.358
6.33333	3219.93	631.358
6.35	3093.66	694.494
6.36667	3156.79	631.358
6.38333	3283.06	631.358
6.4	3283.06	694.494
6.41667	3093.66	694.494
6.43333	3219.93	631.358
6.45	3219.93	694.494
6.46667	3156.79	694.494
6.48333	3156.79	631.358
6.5	3093.66	631.358
6.51667	3219.93	631.358
6.53333	3283.06	694.494
6.55	3283.06	694.494
6.56667	3093.66	694.494
6.58333	3219.93	631.358
6.6	3156.79	694.494
6.61667	3219.93	631.358
6.63333	3219.93	694.494
6.65	3156.79	694.494
6.66667	3283.06	631.358
6.68333	3219.93	694.494
6.7	3219.93	631.358
6.71667	3219.93	694.494
6.73333	3156.79	694.494
6.75	3283.06	631.358
6.76667	3219.93	631.358
6.78333	3219.93	694.494
6.8	3219.93	694.494
6.81667	3156.79	694.494
6.83333	3219.93	631.358
6.85	3156.79	694.494
6.86667	3156.79	631.358
6.88333	3283.06	631.358
6.9	3156.79	757.63
6.91667	3156.79	631.358
6.93333	3283.06	631.358
6.95	3219.93	694.494
6.96667	3093.66	631.358
6.98333	3283.06	694.494
7	3156.79	694.494
7.01667	3156.79	631.358
7.03333	3219.93	631.358
7.05	3283.06	694.494
7.06667	3156.79	631.358
7.08333	3093.66	694.494
7.1	3093.66	631.358
7.11667	3219.93	694.494
7.13333	3219.93	631.358
7.15	3156.79	631.358
7.16667	3156.79	694.494
7.18333	3156.79	694.494
7.2	3156.79	631.358
7.21667	3219.93	631.358
7.23333	3156.79	631.358
7.25	3283.06	694.494
7.26667	3093.66	694.494
7.28333	3030.52	631.358
7.3	3156.79	631.358
7.31667	3156.79	631.358
7.33333	3156.79	694.494
7.35	3093.66	631.358
7.36667	3156.79	694.494
7.38333	3156.79	631.358
7.4	3093.66	631.358
7.41667	3093.66	631.358
7.43333	3156.79	631.358
7.45	3156.79	694.494
7.46667	3156.79	631.358
7.48333	3156.79	694.494
7.5	3156.79	631.358
7.51667	3030.52	694.494
7.53333	3093.66	631.358
7.55	3156.79	568.223
7.56667	3156.79	694.494
7.58333	3030.52	631.358
7.6	3156.79	694.494
7.61667	3093.66	631.358
7.63333	3093.66	631.358
7.65	3093.66	631.358
7.66667	3156.79	631.358
7.68333	3156.79	694.494
7.7	3030.52	631.358
7.71667	3156.79	631.358
7.73333	3093.66	631.358
7.75	3093.66	631.358
7.76667	3030.52	631.358
7.78333	3156.79	694.494
7.8	3093.66	631.358
7.81667	3093.66	631.358
7.83333	3093.66	568.223
7.85	3156.79	694.494
7.86667	3156.79	631.358
7.88333	3030.52	631.358
7.9	3156.79	631.358
7.91667	3093.66	631.358
7.93333	3093.66	631.358
7.95	3030.52	631.358
7.96667	3156.79	694.494
7.98333	3030.52	631.358
8	3156.79	568.223
8.01667	3030.52	631.358
8.03333	3156.79	631.358
8.05	3093.66	631.358
8.06667	3093.66	631.358
8.08333	3030.52	694.494
8.1	3156.79	568.223
8.11667	3030.52	631.358
8.13333	3156.79	631.358
8.15	3030.52	631.358
8.16667	3156.79	631.358
8.18333	3093.66	631.358
8.2	3093.66	568.223
8.21667	3030.52	694.494
8.23333	3156.79	694.494
8.25	3030.52	568.223
8.26667	3156.79	631.358
8.28333	3156.79	631.358
8.3	3030.52	631.358
8.31667	3156.79	568.223
8.33333	3093.66	694.494
8.35	3093.66	631.358
8.36667	3030.52	568.223
8.38333	3156.79	631.358
8.4	3030.52	694.494
8.41667	3156.79	568.223
8.43333	3030.52	631.358
8.45	3156.79	694.494
8.46667	3093.66	568.223
8.48333	3093.66	631.358
8.5	3030.52	631.358
8.51667	3156.79	631.358
8.53333	3156.79	631.358
8.55	3093.66	631.358
8.56667	3093.66	568.223
8.58333	3030.52	694.494
8.6	3156.79	568.223
8.61667	3030.52	631.358
8.63333	3156.79	631.358
8.65	3030.52	568.223
8.66667	3156.79	631.358
8.68333	3093.66	631.358
8.7	3093.66	631.358
8.71667	3030.52	694.494
8.73333	3156.79	505.087
8.75	3030.52	631.358
8.76667	3156.79	631.358
8.78333	3156.79	631.358
8.8	3030.52	631.358
8.81667	3156.79	568.223
8.83333	3093.66	631.358
8.85	3156.79	631.358
8.86667	3030.52	631.358
8.88333	3156.79	568.223
8.9	3093.66	631.358
8.91667	3093.66	568.223
8.93333	3030.52	631.358
8.95	3156.79	568.223
8.96667	3030.52	631.358
8.98333	3156.79	631.358
9	3030.52	568.223
9.01667	3156.79	631.358
9.03333	3093.66	568.223
9.05	3093.66	631.358
9.06667	3030.52	631.358
9.08333	3156.79	568.223
9.1	3156.79	631.358
9.11667	3093.66	568.223
9.13333	3093.66	568.223
9.15	3030.52	694.494
9.16667	3030.52	568.223
9.18333	2967.38	568.223
9.2	3156.79	568.223
9.21667	3030.52	631.358
9.23333	3093.66	631.358
9.25	3093.66	505.087
9.26667	2967.38	631.358
9.28333	3030.52	631.358
9.3	3030.52	568.223
9.31667	2967.38	568.223
9.33333	3093.66	631.358
9.35	3030.52	568.223
9.36667	3093.66	568.223
9.38333	3030.52	631.358
9.4	3030.52	568.223
9.41667	2967.38	568.223
9.43333	3093.66	631.358
9.45	3030.52	505.087
9.46667	3093.66	631.358
9.48333	3156.79	631.358
9.5	3030.52	568.223
9.51667	3030.52	631.358
9.53333	2967.38	505.087
9.55	3093.66	631.358
9.56667	3030.52	694.494
9.58333	3093.66	631.358
9.6	2967.38	568.223
9.61667	3030.52	568.223
9.63333	3030.52	631.358
9.65	2967.38	631.358
9.66667	3093.66	568.223
9.68333	3030.52	631.358
9.7	3093.66	631.358
9.71667	3030.52	631.358
9.73333	3030.52	568.223
9.75	2967.38	631.358
9.76667	3030.52	631.358
9.78333	3030.52	568.223
9.8	2967.38	631.358
9.81667	3093.66	568.223
9.83333	3030.52	631.358
9.85	3093.66	568.223
9.86667	3030.52	631.358
9.88333	3030.52	568.223
9.9	2967.38	631.358
9.91667	3093.66	568.223
9.93333	3030.52	631.358
9.95	3093.66	568.223
9.96667	3156.79	631.358
9.98333	3030.52	568.223
10	3030.52	631.358
10.0167	2967.38	568.223
10.0333	3093.66	568.223
10.05	3030.52	631.358
10.0667	3093.66	568.223
10.0833	2967.38	568.223
10.1	3030.52	631.358
10.1167	3030.52	568.223
10.1333	2967.38	631.358
10.15	2967.38	505.087
10.1667	2967.38	568.223
10.1833	3030.52	631.358
10.2	3030.52	568.223
10.2167	2967.38	631.358
10.2333	2967.38	505.087
10.25	3030.52	568.223
10.2667	2967.38	631.358
10.2833	3030.52	568.223
10.3	3030.52	631.358
10.3167	2967.38	568.223
10.3333	3030.52	631.358
10.35	3030.52	568.223
10.3667	2967.38	631.358
10.3833	3093.66	568.223
10.4	3030.52	631.358
10.4167	3030.52	568.223
10.4333	2967.38	568.223
10.45	2967.38	505.087
10.4667	2967.38	568.223
10.4833	3030.52	631.358
10.5	3030.52	631.358
10.5167	2967.38	505.087
10.5333	2967.38	568.223
10.55	3093.66	631.358
10.5667	2967.38	568.223
10.5833	3030.52	631.358
10.6	3030.52	568.223
10.6167	2967.38	505.087
10.6333	2967.38	568.223
10.65	2904.25	631.358
10.6667	3030.52	568.223
10.6833	2967.38	568.223
10.7	2967.38	568.223
10.7167	2967.38	568.223
10.7333	2967.38	568.223
10.75	2967.38	631.358
10.7667	3093.66	568.223
10.7833	2967.38	568.223
10.8	3030.52	505.087
10.8167	3030.52	505.087
10.8333	2967.38	568.223
10.85	2967.38	505.087
10.8667	2904.25	505.087
10.8833	3030.52	568.223
10.9	2967.38	568.223
10.9167	2904.25	505.087
10.9333	3030.52	568.223
10.95	2967.38	505.087
10.9667	2967.38	568.223
10.9833	2967.38	505.087
11	2967.38	505.087
11.0167	2967.38	568.223
11.0333	2967.38	568.223
11.05	3093.66	568.223
11.0667	2967.38	505.087
11.0833	3030.52	568.223
11.1	3030.52	505.087
11.1167	2967.38	568.223
11.1333	2967.38	568.223
11.15	2904.25	505.087
11.1667	3030.52	568.223
11.1833	2967.38	505.087
11.2	2904.25	505.087
11.2167	3030.52	568.223
11.2333	3093.66	568.223
11.25	2967.38	505.087
11.2667	3030.52	568.223
11.2833	3030.52	568.223
11.3	2967.38	505.087
11.3167	2967.38	568.223
11.3333	2904.25	568.223
11.35	2967.38	505.087
11.3667	3093.66	505.087
11.3833	2967.38	505.087
11.4	3030.52	568.223
11.4167	3030.52	505.087
11.4333	2967.38	568.223
11.45	2967.38	505.087
11.4667	2904.25	568.223
11.4833	3030.52	568.223
11.5	2967.38	505.087
11.5167	2904.25	505.087
11.5333	3030.52	568.223
11.55	3093.66	505.087
11.5667	2967.38	568.223
11.5833	2967.38	505.087
11.6	3030.52	568.223
11.6167	3030.52	505.087
11.6333	2967.38	505.087
11.65	2967.38	568.223
11.6667	2904.25	568.223
11.6833	3030.52	505.087
11.7	2967.38	505.087
11.7167	2904.25	505.087
11.7333	3030.52	568.223
11.75	2967.38	505.087
11.7667	2967.38	505.087
11.7833	2904.25	505.087
11.8	3030.52	505.087
11.8167	2967.38	568.223
11.8333	2904.25	505.087
11.85	3030.52	568.223
11.8667	3093.66	505.087
11.8833	2967.38	505.087
11.9	2967.38	505.087
11.9167	3030.52	505.087
11.9333	3030.52	568.223
11.95	2967.38	505.087
11.9667	2967.38	505.087
11.9833	2967.38	505.087
12	2904.25	568.223
12.0167	3030.52	505.087
12.0333	2967.38	441.951
12.05	2904.25	505.087
12.0667	3030.52	505.087
12.0833	2967.38	568.223
12.1	2967.38	505.087
12.1167	2904.25	505.087
12.1333	3030.52	505.087
12.15	2967.38	505.087
12.1667	2967.38	505.087
12.1833	3030.52	505.087
12.2	3030.52	505.087
12.2167	2967.38	505.087
12.2333	2967.38	505.087
12.25	2967.38	505.087
12.2667	2904.25	568.223
12.2833	3030.52	505.087
12.3	2967.38	505.087
12.3167	2904.25	505.087
12.3333	2967.38	568.223
12.35	2967.38	505.087
12.3667	2904.25	505.087
12.3833	3030.52	505.087
12.4	2967.38	505.087
12.4167	2967.38	505.087
12.4333	3030.52	505.087
12.45	3030.52	568.223
12.4667	2967.38	505.087
12.4833	2967.38	505.087
12.5	2967.38	505.087
12.5167	2967.38	505.087
12.5333	2904.25	505.087
12.55	3030.52	505.087
12.5667	2967.38	568.223
12.5833	2904.25	505.087
12.6	2967.38	505.087
12.6167	2967.38	505.087
12.6333	2904.25	505.087
12.65	3030.52	505.087
12.6667	2967.38	505.087
12.6833	2967.38	441.951
12.7	3030.52	568.223
12.7167	3030.52	568.223
12.7333	2967.38	441.951
12.75	2967.38	505.087
12.7667	2967.38	505.087
12.7833	2904.25	505.087
12.8	2904.25	441.951
12.8167	2967.38	568.223
12.8333	3030.52	568.223
12.85	3030.52	441.951
12.8667	2967.38	505.087
12.8833	2967.38	568.223
12.9	2967.38	441.951
12.9167	2904.25	505.087
12.9333	2904.25	568.223
12.95	2967.38	441.951
12.9667	3030.52	505.087
12.9833	3030.52	505.087
13	2967.38	505.087
13.0167	2967.38	505.087
13.0333	3030.52	505.087
13.05	3030.52	441.951
13.0667	2967.38	568.223
13.0833	2967.38	441.951
13.1	2967.38	505.087
13.1167	2904.25	505.087
13.1333	2904.25	505.087
13.15	2967.38	505.087
13.1667	3030.52	505.087
13.1833	3030.52	505.087
13.2	2967.38	568.223
13.2167	2967.38	378.815
13.2333	2904.25	505.087
13.25	2967.38	568.223
13.2667	2967.38	505.087
13.2833	2904.25	505.087
13.3	2904.25	505.087
13.3167	2967.38	505.087
13.3333	2904.25	505.087
13.35	2904.25	505.087
13.3667	3030.52	441.951
13.3833	2904.25	505.087
13.4	2904.25	505.087
13.4167	3030.52	505.087
13.4333	2967.38	441.951
13.45	2967.38	505.087
13.4667	2967.38	505.087
13.4833	2967.38	505.087
13.5	2904.25	441.951
13.5167	2904.25	441.951
13.5333	2967.38	505.087
13.55	2904.25	505.087
13.5667	2904.25	441.951
13.5833	3030.52	505.087
13.6	2967.38	441.951
13.6167	2967.38	441.951
13.6333	2967.38	505.087
13.65	2967.38	441.951
13.6667	2967.38	505.087
13.6833	2904.25	441.951
13.7	2904.25	505.087
13.7167	2967.38	505.087
13.7333	2904.25	378.815
13.75	2904.25	505.087
13.7667	3030.52	505.087
13.7833	2967.38	505.087
13.8	2904.25	441.951
13.8167	3030.52	505.087
13.8333	2967.38	441.951
13.85	2967.38	441.951
13.8667	2967.38	505.087
13.8833	2967.38	441.951
13.9	2904.25	441.951
13.9167	2904.25	505.087
13.9333	2967.38	378.815
13.95	2904.25	505.087
13.9667	2904.25	505.087
13.9833	3030.52	378.815
14	2967.38	505.087
14.0167	2967.38	505.087
14.0333	2967.38	505.087
14.05	2967.38	378.815
14.0667	2967.38	441.951
14.0833	2904.25	441.951
14.1	2904.25	441.951
14.1167	2967.38	378.815
14.1333	2904.25	441.951
14.15	2904.25	441.951
14.1667	3030.52	441.951
14.1833	2967.38	378.815
14.2	2904.25	441.951
14.2167	2967.38	441.951
14.2333	2904.25	378.815
14.25	2904.25	441.951
14.2667	2967.38	378.815
14.2833	2904.25	378.815
14.3	2904.25	441.951
14.3167	2904.25	378.815
14.3333	2841.11	441.951
14.35	2967.38	378.815
14.3667	2904.25	441.951
14.3833	2904.25	441.951
14.4	2904.25	315.679
14.4167	2904.25	441.951
14.4333	2967.38	441.951
14.45	2904.25	441.951
14.4667	2904.25	441.951
14.4833	2904.25	441.951
14.5	2841.11	441.951
14.5167	2967.38	441.951
14.5333	2904.25	378.815
14.55	2904.25	505.087
14.5667	2904.25	378.815
14.5833	2841.11	441.951
14.6	2967.38	441.951
14.6167	2904.25	441.951
14.6333	2904.25	441.951
14.65	2904.25	441.951
14.6667	2904.25	441.951
14.6833	2967.38	378.815
14.7	2904.25	315.679
14.7167	2904.25	441.951
14.7333	2904.25	378.815
14.75	2967.38	441.951
14.7667	3030.52	378.815
14.7833	2904.25	441.951
14.8	3030.52	378.815
14.8167	2904.25	378.815
14.8333	2904.25	505.087
14.85	2967.38	378.815
14.8667	2967.38	441.951
14.8833	2904.25	441.951
14.9	2714.84	378.815
14.9167	3030.52	378.815
14.9333	3030.52	441.951
14.95	2967.38	441.951
14.9667	2967.38	315.679
14.9833	2904.25	315.679
15	2904.25	441.951
15.0167	3030.52	441.951
15.0333	2904.25	378.815
15.05	2904.25	441.951
15.0667	2904.25	378.815

## Sheet: Fig. 3d
Distance (mm)	PA	Distance (mm)	LiV Coated PA
-1.01433	5	-1.04584	10.47
-1.01385	5.196	-1.04531	11.352
-1.01335	5.392	-1.04486	12.626
-1.01275	5.294	-1.04431	12.92
-1.01227	5.196	-1.04381	13.802
-1.01184	5.392	-1.04331	13.998
-1.01132	5.392	-1.04283	13.998
-1.01084	5.392	-1.04235	13.606
-1.01027	5.392	-1.04185	12.92
-1.00974	5.588	-1.04135	12.234
-1.00931	5.196	-1.04077	11.45
-1.00881	5.686	-1.04027	10.764
-1.00831	5.294	-1.03982	9.882
-1.00776	5.49	-1.03932	9.392
-1.00726	5.392	-1.03882	9.392
-1.00671	5.588	-1.03822	8.804
-1.00633	5.196	-1.03777	9.392
-1.00571	5.588	-1.03731	8.902
-1.0053	5.392	-1.03679	9.196
-1.00473	5.196	-1.03624	9.294
-1.00425	5.392	-1.03576	9.686
-1.00375	5.294	-1.03531	9.392
-1.00322	4.902	-1.03478	9.588
-1.00275	5.392	-1.03433	9.196
-1.00225	4.902	-1.03371	9.392
-1.0017	4.804	-1.03326	8.902
-1.0012	4.902	-1.03278	9
-1.00072	4.804	-1.03218	8.608
-1.00026	4.608	-1.03173	8.608
-0.99969	4.412	-1.03125	8.314
-0.99919	4.706	-1.03077	8.314
-0.99871	4.412	-1.0302	8.02
-0.99821	4.314	-1.0297	8.314
-0.99766	4.412	-1.02927	8.02
-0.99726	4.412	-1.02874	8.51
-0.99666	4.02	-1.02817	8.02
-0.99621	4.412	-1.02767	8.02
-0.99571	4.02	-1.02722	8.02
-0.9952	4.314	-1.02669	7.53
-0.99466	4.02	-1.02624	7.824
-0.99418	4.412	-1.02574	7.726
-0.9937	4.02	-1.02519	7.432
-0.99315	4.02	-1.02471	7.236
-0.99272	3.824	-1.02428	7.04
-0.9921	4.02	-1.02366	7.138
-0.99165	3.432	-1.02318	6.746
-0.99119	3.726	-1.02268	6.844
-0.99062	3.432	-1.02211	6.746
-0.99012	3.432	-1.0217	6.844
-0.98967	3.04	-1.02115	6.354
-0.98916	3.236	-1.02068	6.844
-0.98859	3.138	-1.02013	6.746
-0.98809	3.236	-1.01962	6.844
-0.98761	2.746	-1.01917	6.746
-0.98709	2.844	-1.01867	6.844
-0.98663	2.844	-1.0181	7.04
-0.98618	2.452	-1.0176	7.138
-0.98556	2.55	-1.01714	7.236
-0.98506	2.452	-1.01664	7.236
-0.98461	2.55	-1.01609	7.138
-0.98413	2.256	-1.01569	7.236
-0.98363	2.158	-1.01511	7.04
-0.9831	2.55	-1.01461	6.55
-0.98255	2.452	-1.01406	6.452
-0.9821	2.354	-1.01363	6.452
-0.98162	2.452	-1.01306	5.766
-0.98112	2.55	-1.01265	5.668
-0.98057	2.844	-1.01208	5.57
-0.98005	2.55	-1.01163	5.57
-0.97957	2.452	-1.01108	5.276
-0.97914	2.55	-1.0106	4.982
-0.97861	2.256	-1.01005	5.276
-0.97811	2.354	-1.00955	5.276
-0.97759	2.158	-1.0091	5.178
-0.97706	1.864	-1.0086	5.276
-0.97656	1.57	-1.00802	5.178
-0.97601	1.57	-1.00757	5.276
-0.97553	1.766	-1.00707	5.276
-0.97501	1.276	-1.00654	4.982
-0.9746	1.276	-1.00602	5.276
-0.97403	1.276	-1.00552	5.178
-0.9735	0.884	-1.00506	4.884
-0.97303	0.982	-1.00456	5.276
-0.97255	0.982	-1.00408	4.982
-0.97198	1.08	-1.00351	4.688
-0.9715	0.688	-1.00301	4.786
-0.97105	0.786	-1.00263	4.688
-0.97054	0.59	-1.00198	4.688
-0.96997	0.786	-1.00153	4.198
-0.96949	0.786	-1.00098	4.394
-0.96906	0.688	-1.00048	4.296
-0.96854	0.59	-1.00003	4.394
-0.96797	1.08	-0.99945	4.296
-0.96756	0.688	-0.99907	4.394
-0.96699	0.786	-0.99855	4.198
-0.96649	0.982	-0.99797	4.492
-0.96601	0.59	-0.99752	4.59
-0.96551	0.786	-0.99699	4.982
-0.96496	0.982	-0.99654	4.688
-0.96443	0.786	-0.99594	4.59
-0.96396	0.59	-0.99547	4.982
-0.96348	0.786	-0.99499	4.688
-0.96293	0.982	-0.99451	4.59
-0.96243	0.786	-0.99406	4.688
-0.96197	0.786	-0.99344	4.296
-0.96147	0.59	-0.99294	4.394
-0.96095	0.394	-0.99246	4.002
-0.96045	0.786	-0.99201	3.806
-0.95999	0.59	-0.99143	3.708
-0.95949	0.688	-0.99091	3.414
-0.95894	0.492	-0.99041	3.414
-0.95844	0.296	-0.9899	3.414
-0.95799	0.394	-0.98947	3.12
-0.95746	0.198	-0.98893	3.218
-0.95699	0.002	-0.98845	3.12
-0.95648	0.198	-0.98792	3.218
-0.95591	-0.292	-0.98737	3.414
-0.95541	-0.586	-0.98687	3.12
-0.95498	-0.096	-0.9864	3.414
-0.95446	-0.586	-0.98592	3.904
-0.95386	-0.88	-0.98537	3.414
-0.95348	-0.586	-0.98484	3.708
-0.95298	-0.782	-0.98437	3.708
-0.95247	-0.88	-0.98391	4.1
-0.95185	-0.782	-0.98346	3.708
-0.95138	-0.782	-0.98281	4.002
-0.95092	-0.88	-0.98236	3.806
-0.95042	-0.782	-0.98184	3.708
-0.94987	-0.88	-0.98138	3.708
-0.94935	-1.174	-0.98088	3.414
-0.94889	-0.782	-0.98033	3.414
-0.94839	-0.88	-0.97981	3.218
-0.94794	-0.782	-0.97938	2.826
-0.94734	-1.174	-0.97885	2.826
-0.94684	-0.782	-0.9784	3.12
-0.94634	-1.174	-0.9779	2.826
-0.94586	-0.782	-0.97732	2.826
-0.94543	-1.174	-0.97682	3.414
-0.94491	-0.88	-0.97635	3.218
-0.94443	-0.782	-0.97582	3.708
-0.94383	-0.88	-0.97534	3.708
-0.94338	-0.782	-0.97484	4.394
-0.94288	-0.88	-0.97432	4.198
-0.9424	-0.782	-0.97384	4.688
-0.94188	-0.782	-0.97327	4.688
-0.94135	-1.174	-0.97284	4.786
-0.9408	-0.88	-0.97229	4.688
-0.94042	-1.174	-0.97176	4.688
-0.93982	-1.174	-0.97133	4.59
-0.9393	-1.174	-0.97081	4.688
-0.93887	-1.37	-0.97023	4.002
-0.93829	-1.174	-0.96976	4.1
-0.93782	-1.566	-0.96928	4.002
-0.93739	-1.468	-0.9688	3.414
-0.93686	-1.37	-0.96823	3.414
-0.93638	-1.174	-0.96775	3.414
-0.93579	-1.468	-0.96727	3.218
-0.93526	-1.37	-0.9668	3.61
-0.93486	-1.468	-0.96625	3.12
-0.93436	-1.37	-0.96579	3.218
-0.93378	-1.468	-0.96529	3.12
-0.93333	-1.566	-0.96477	3.218
-0.93283	-1.468	-0.96422	3.12
-0.93235	-1.37	-0.96374	3.218
-0.93175	-1.468	-0.96324	2.63
-0.9313	-1.37	-0.96224	3.218
-0.93077	-1.174	-0.96181	2.826
-0.93032	-1.468	-0.96121	3.12
-0.92975	-1.37	-0.96071	2.826
-0.92929	-1.468	-0.96026	2.826
-0.92877	-1.566	-0.95978	2.826
-0.92829	-1.37	-0.95918	2.826
-0.92777	-1.468	-0.95868	2.826
-0.92722	-1.762	-0.95823	2.434
-0.92672	-1.762	-0.95773	2.826
-0.92619	-1.86	-0.95722	2.63
-0.92574	-1.762	-0.9567	2.826
-0.92519	-1.762	-0.95613	2.826
-0.92481	-1.958	-0.95565	2.826
-0.92421	-2.154	-0.95517	3.12
-0.92373	-1.762	-0.95465	3.218
-0.92328	-2.056	-0.95422	3.12
-0.92275	-2.154	-0.95362	3.414
-0.92218	-1.762	-0.95317	3.708
-0.92173	-1.762	-0.95271	3.708
-0.92115	-2.154	-0.95219	3.806
-0.92072	-1.762	-0.95159	3.708
-0.92025	-1.468	-0.95111	3.708
-0.91965	-1.762	-0.95064	3.414
-0.91922	-1.86	-0.95011	3.708
-0.91872	-1.37	-0.94963	3.61
-0.91827	-1.762	-0.94916	3.414
-0.91765	-1.468	-0.94861	3.414
-0.91719	-1.37	-0.94808	3.12
-0.91669	-1.762	-0.94763	3.414
-0.91621	-1.566	-0.94665	3.414
-0.91571	-1.762	-0.94615	3.12
-0.91516	-1.468	-0.94558	3.414
-0.91464	-1.762	-0.94505	3.414
-0.91418	-1.37	-0.9446	3.218
-0.91368	-1.468	-0.94412	3.414
-0.91321	-1.566	-0.94367	3.12
-0.91268	-1.468	-0.94304	3.61
-0.91213	-1.37	-0.94262	3.414
-0.91168	-1.468	-0.94207	3.12
-0.9112	-1.174	-0.94159	3.218
-0.91067	-1.37	-0.94111	3.12
-0.91013	-1.174	-0.94054	3.218
-0.90965	-1.468	-0.94006	3.12
-0.90917	-1.37	-0.93956	2.826
-0.90855	-1.174	-0.93906	2.728
-0.9081	-1.86	-0.93863	2.826
-0.9076	-1.37	-0.93808	2.826
-0.90712	-1.762	-0.9376	2.826
-0.90662	-1.762	-0.93703	2.532
-0.90607	-1.762	-0.9365	2.63
-0.90557	-1.86	-0.936	2.336
-0.90511	-2.056	-0.93555	2.63
-0.90464	-1.762	-0.93505	2.532
-0.90406	-2.154	-0.93447	2.63
-0.90359	-1.762	-0.93407	3.12
-0.90311	-1.762	-0.9335	3.218
-0.90258	-1.762	-0.93299	3.414
-0.90211	-1.566	-0.93247	3.708
-0.90165	-1.762	-0.93197	4.002
-0.90105	-1.762	-0.93149	4.492
-0.90065	-1.468	-0.93097	4.198
-0.90008	-1.762	-0.93051	4.394
-0.89953	-1.762	-0.93001	4.59
-0.89905	-1.468	-0.92944	4.492
-0.89857	-1.762	-0.92894	4.002
-0.89812	-1.762	-0.92848	4.1
-0.89762	-1.86	-0.92798	3.708
-0.89702	-1.37	-0.92753	3.414
-0.89652	-1.762	-0.927	3.12
-0.89607	-1.468	-0.92643	2.826
-0.89552	-1.37	-0.92591	2.63
-0.89502	-1.762	-0.9254	2.14
-0.89449	-1.174	-0.9249	2.238
-0.89404	-1.566	-0.92445	1.552
-0.89361	-1.468	-0.92395	1.65
-0.89299	-1.37	-0.92337	1.258
-0.8926	-1.468	-0.9229	0.964
-0.89201	-1.37	-0.92244	1.062
-0.89158	-1.468	-0.92194	1.16
-0.89105	-1.37	-0.92139	1.16
-0.89058	-1.468	-0.92099	1.258
-0.89005	-1.566	-0.92041	1.552
-0.88945	-1.762	-0.91994	1.65
-0.88898	-1.762	-0.91939	2.14
-0.88852	-1.762	-0.91891	2.238
-0.88802	-1.86	-0.91841	2.532
-0.88754	-1.37	-0.91793	2.434
-0.88697	-1.762	-0.91736	2.826
-0.88652	-1.762	-0.91693	2.826
-0.88602	-1.762	-0.91643	2.826
-0.88542	-1.86	-0.91588	2.826
-0.88494	-1.762	-0.91535	2.826
-0.88449	-1.762	-0.9149	2.14
-0.88401	-1.762	-0.9144	2.63
-0.88341	-1.86	-0.91392	1.944
-0.88294	-1.762	-0.91332	1.846
-0.88246	-1.762	-0.91285	1.944
-0.88196	-2.154	-0.91235	1.846
-0.8815	-1.762	-0.91189	2.042
-0.881	-1.762	-0.91139	2.14
-0.88045	-1.762	-0.91082	2.532
-0.87995	-1.86	-0.91029	2.826
-0.8795	-1.762	-0.90979	3.218
-0.87897	-1.762	-0.90936	3.414
-0.8784	-1.37	-0.90879	3.414
-0.87799	-1.468	-0.90829	3.414
-0.87749	-1.37	-0.90779	3.12
-0.87692	-1.664	-0.90733	2.826
-0.8764	-1.762	-0.90676	2.63
-0.87587	-1.37	-0.90638	1.846
-0.87542	-1.468	-0.90585	1.944
-0.87489	-1.762	-0.90528	1.846
-0.87444	-1.762	-0.90485	2.238
-0.87394	-1.762	-0.90435	2.826
-0.87336	-1.762	-0.90373	3.12
-0.87286	-1.468	-0.90325	3.708
-0.87241	-1.37	-0.90273	4.394
-0.87188	-1.468	-0.90232	4.59
-0.87143	-1.566	-0.90187	4.982
-0.87093	-1.468	-0.90122	4.296
-0.87038	-1.174	-0.90077	4.198
-0.86988	-1.174	-0.90027	2.826
-0.86942	-1.174	-0.89977	1.748
-0.86892	-0.782	-0.89929	0.67
-0.86837	-1.468	-0.89872	-0.408
-0.86787	-1.174	-0.89829	-1.486
-0.86742	-1.174	-0.89771	-1.976
-0.86689	-1.37	-0.89724	-2.466
-0.86632	-1.468	-0.89681	-2.368
-0.86582	-1.37	-0.89626	-1.976
-0.86537	-1.468	-0.89566	-1.78
-0.86484	-1.37	-0.89518	-0.898
-0.86441	-1.86	-0.89473	0.082
-0.86389	-1.37	-0.89423	0.67
-0.86329	-1.468	-0.89368	0.964
-0.86288	-1.762	-0.89318	1.65
-0.86229	-1.37	-0.8927	1.846
-0.86188	-1.468	-0.8922	2.238
-0.86131	-1.37	-0.8916	1.748
-0.86081	-1.86	-0.89124	2.042
-0.86038	-1.468	-0.89067	1.552
-0.8599	-1.37	-0.89015	1.258
-0.85928	-1.468	-0.88969	1.16
-0.85878	-1.37	-0.88924	0.67
-0.85832	-1.762	-0.88867	0.18
-0.85782	-1.566	-0.88812	0.376
-0.85727	-1.468	-0.88773	-0.114
-0.85675	-1.762	-0.88711	-0.212
-0.85627	-1.762	-0.88664	-0.408
-0.85577	-1.37	-0.88614	-0.408
-0.85529	-1.86	-0.88568	-0.31
-0.85479	-1.762	-0.88518	-0.212
-0.85427	-1.762	-0.88461	-0.212
-0.85374	-1.468	-0.88418	-0.016
-0.85329	-1.37	-0.88363	0.376
-0.85279	-1.86	-0.88317	0.474
-0.85233	-1.174	-0.88267	0.964
-0.85183	-1.37	-0.88217	0.964
-0.85131	-1.174	-0.88158	0.964
-0.85076	-1.174	-0.88107	1.16
-0.85023	-1.174	-0.88062	1.062
-0.84973	-1.174	-0.8801	0.572
-0.84928	-0.88	-0.87957	0.67
-0.8488	-0.782	-0.87912	-0.016
-0.8482	-1.174	-0.87864	-0.212
-0.8477	-0.782	-0.87809	-0.408
-0.84722	-1.174	-0.87754	-0.898
-0.84679	-1.174	-0.87706	-1.192
-0.84627	-1.174	-0.87661	-1.192
-0.84579	-1.174	-0.87609	-1.094
-0.8452	-1.468	-0.87563	-0.898
-0.84474	-1.566	-0.87503	-0.408
-0.84424	-1.37	-0.87453	-0.604
-0.84376	-1.468	-0.87401	-0.212
-0.84326	-1.37	-0.87355	-0.408
-0.84271	-1.762	-0.87315	0.474
-0.84216	-1.468	-0.8726	0.082
-0.84171	-1.37	-0.8721	0.474
-0.84123	-1.664	-0.87153	0.082
-0.84068	-1.37	-0.87107	0.278
-0.84025	-1.174	-0.87057	0.082
-0.83973	-1.468	-0.87007	0.376
-0.83913	-1.37	-0.8695	0.376
-0.83865	-1.174	-0.86902	0.376
-0.83815	-1.174	-0.86857	1.062
-0.83768	-1.174	-0.86802	1.16
-0.8372	-1.468	-0.86752	2.042
-0.83672	-1.174	-0.86704	1.846
-0.83622	-0.782	-0.86654	2.532
-0.83562	-1.174	-0.86606	2.826
-0.83515	-0.88	-0.86549	3.218
-0.83467	-0.782	-0.86503	3.12
-0.83417	-1.174	-0.86448	3.218
-0.83359	-0.88	-0.86398	3.414
-0.83314	-0.684	-0.86343	3.12
-0.83271	-1.174	-0.86296	3.218
-0.83219	-0.88	-0.86245	3.12
-0.83159	-1.174	-0.86195	2.826
-0.83109	-1.174	-0.86145	2.826
-0.83063	-1.174	-0.861	2.826
-0.83013	-1.174	-0.8605	2.434
-0.82966	-1.37	-0.85995	2.826
-0.82908	-1.174	-0.85942	2.532
-0.82863	-1.174	-0.85897	2.826
-0.8281	-1.174	-0.85849	2.63
-0.82765	-1.664	-0.85792	2.434
-0.82715	-1.174	-0.85744	2.826
-0.82665	-1.174	-0.85696	2.826
-0.82615	-1.174	-0.85646	2.826
-0.82555	-0.684	-0.85591	2.826
-0.82505	-1.174	-0.85541	2.826
-0.82462	-1.174	-0.85496	2.826
-0.82412	-1.664	-0.85443	3.12
-0.82354	-1.174	-0.85388	2.63
-0.82314	-1.37	-0.85338	2.826
-0.82259	-1.468	-0.85293	2.826
-0.82209	-1.37	-0.85243	2.826
-0.82161	-1.762	-0.85188	2.826
-0.82111	-1.468	-0.85145	2.826
-0.82054	-2.154	-0.85088	2.826
-0.82006	-1.762	-0.85035	3.218
-0.81961	-1.762	-0.8499	3.12
-0.81903	-2.154	-0.84935	2.826
-0.81855	-1.762	-0.84887	3.218
-0.81803	-2.056	-0.84839	3.414
-0.8176	-1.762	-0.84785	3.12
-0.81703	-1.762	-0.84737	3.414
-0.81653	-1.762	-0.84679	3.414
-0.81605	-1.762	-0.84639	3.414
-0.8155	-1.762	-0.84582	3.414
-0.81502	-1.86	-0.84529	3.218
-0.81452	-1.762	-0.84484	3.414
-0.81395	-1.762	-0.84431	3.414
-0.81352	-2.154	-0.84386	3.12
-0.81304	-1.762	-0.84336	3.61
-0.81254	-1.762	-0.84281	2.63
-0.81201	-2.056	-0.84231	3.218
-0.81146	-1.86	-0.84185	2.532
-0.81099	-1.958	-0.84133	2.826
-0.81049	-1.762	-0.84076	2.63
-0.80996	-1.86	-0.84028	2.532
-0.80953	-1.958	-0.83982	2.434
-0.80893	-1.762	-0.83932	2.63
-0.80848	-1.762	-0.83875	2.532
-0.80798	-1.86	-0.83832	2.63
-0.80753	-1.762	-0.8378	2.63
-0.80693	-1.762	-0.83729	2.826
-0.80645	-1.762	-0.83682	3.12
-0.80593	-1.566	-0.83636	3.218
-0.80547	-1.762	-0.83572	2.826
-0.8049	-1.762	-0.83522	3.12
-0.80452	-1.468	-0.83479	3.218
-0.80399	-1.762	-0.83421	3.12
-0.80342	-1.566	-0.83371	2.826
-0.80297	-1.762	-0.83328	2.826
-0.80247	-1.468	-0.83273	3.218
-0.80199	-1.37	-0.8323	2.826
-0.80151	-1.468	-0.83178	2.826
-0.80099	-1.37	-0.83125	3.12
-0.80048	-1.468	-0.83071	2.826
-0.79998	-1.566	-0.83025	3.218
-0.79941	-1.37	-0.82975	2.63
-0.79896	-1.174	-0.82927	3.218
-0.79845	-1.468	-0.8287	2.826
-0.79791	-1.174	-0.82822	2.826
-0.7974	-1.37	-0.82772	2.826
-0.79683	-1.174	-0.82727	2.532
-0.79643	-1.174	-0.82669	2.826
-0.7959	-1.174	-0.82629	2.434
-0.79538	-1.174	-0.82572	2.238
-0.79492	-1.174	-0.82524	2.532
-0.79442	-1.174	-0.82464	2.63
-0.7939	-1.174	-0.82416	2.14
-0.79342	-1.174	-0.82366	2.63
-0.79285	-1.174	-0.82314	2.238
-0.79244	-1.174	-0.82268	2.336
-0.79187	-1.174	-0.82214	2.63
-0.79134	-1.468	-0.82163	2.532
-0.79089	-1.174	-0.82113	2.63
-0.79039	-1.174	-0.82063	2.63
-0.78986	-1.174	-0.8202	2.63
-0.78934	-1.174	-0.81968	2.532
-0.78888	-1.174	-0.81925	2.63
-0.78836	-1.174	-0.81863	2.826
-0.7879	-1.174	-0.81817	2.336
-0.7874	-1.174	-0.81765	2.826
-0.78681	-1.174	-0.81717	2.826
-0.78642	-0.782	-0.81669	2.63
-0.78585	-1.174	-0.81614	2.826
-0.78537	-1.174	-0.81562	2.434
-0.7848	-1.174	-0.81517	2.532
-0.78439	-1.174	-0.81466	2.63
-0.78382	-1.174	-0.81409	2.532
-0.78334	-1.174	-0.81357	2.434
-0.7828	-1.174	-0.81309	2.532
-0.78229	-1.174	-0.81261	2.238
-0.78182	-1.174	-0.81216	2.63
-0.78132	-1.174	-0.81163	2.14
-0.78086	-1.174	-0.81115	2.63
-0.78034	-1.174	-0.81053	2.826
-0.77979	-0.88	-0.81008	2.532
-0.77929	-1.174	-0.80958	2.63
-0.77883	-1.174	-0.80905	2.826
-0.77831	-0.782	-0.80853	2.826
-0.77778	-0.88	-0.80808	3.218
-0.77726	-0.782	-0.80757	3.12
-0.77678	-0.782	-0.80705	2.826
-0.77625	-0.586	-0.8066	3.218
-0.77578	-0.88	-0.80612	3.12
-0.77528	-0.782	-0.80559	3.218
-0.77473	-0.586	-0.80502	2.826
-0.7743	-0.782	-0.80452	2.826
-0.77377	-0.782	-0.80406	2.826
-0.77329	-0.88	-0.80356	2.826
-0.77272	-0.782	-0.80301	2.63
-0.77232	-0.88	-0.80249	2.63
-0.77177	-0.782	-0.80206	2.826
-0.77131	-0.88	-0.80153	2.532
-0.77081	-0.782	-0.80099	2.826
-0.77031	-0.782	-0.80048	2.434
-0.76974	-0.88	-0.80001	2.826
-0.76926	-0.782	-0.79948	2.826
-0.76878	-0.88	-0.799	3.12
-0.76828	-0.586	-0.7985	2.826
-0.76771	-0.782	-0.79803	2.826
-0.76721	-0.39	-0.7975	3.218
-0.76671	-0.586	-0.79693	3.12
-0.7662	-0.586	-0.79657	2.826
-0.76568	-0.586	-0.79597	3.218
-0.7653	-0.488	-0.79547	3.12
-0.7647	-0.586	-0.79492	3.218
-0.76425	-0.586	-0.79444	2.826
-0.76367	-0.586	-0.79397	3.12
-0.7632	-0.096	-0.79349	2.826
-0.76272	-0.586	-0.79292	3.218
-0.76217	-0.292	-0.79244	2.63
-0.76167	-0.39	-0.79199	2.826
-0.76126	-0.292	-0.79146	2.826
-0.76067	-0.292	-0.79091	2.826
-0.76021	-0.194	-0.79041	2.63
-0.75971	0.002	-0.78993	2.826
-0.75911	-0.194	-0.78946	2.826
-0.75864	-0.292	-0.78891	2.63
-0.75818	-0.292	-0.78845	2.826
-0.75768	-0.39	-0.78795	2.826
-0.75723	-0.292	-0.78745	2.826
-0.75673	-0.586	-0.78688	2.826
-0.75613	-0.88	-0.7864	2.826
-0.75561	-0.39	-0.78587	2.826
-0.75515	-0.88	-0.78537	2.826
-0.75467	-0.782	-0.78494	2.434
-0.7541	-0.88	-0.78447	2.826
-0.7537	-0.782	-0.78385	2.826
-0.7531	-1.174	-0.78339	2.532
-0.75262	-0.88	-0.78289	2.826
-0.7521	-0.782	-0.78246	2.826
-0.75169	-1.174	-0.78182	2.63
-0.75109	-1.174	-0.78139	2.826
-0.75069	-0.88	-0.78086	2.826
-0.75012	-1.174	-0.78041	2.826
-0.74961	-1.174	-0.77991	2.826
-0.74916	-1.174	-0.77933	3.218
-0.74866	-1.174	-0.77886	2.826
-0.74811	-0.684	-0.77828	3.12
-0.74761	-1.174	-0.77781	2.826
-0.74701	-0.88	-0.77738	2.826
-0.74656	-0.586	-0.77685	2.728
-0.7461	-0.586	-0.77628	2.532
-0.74558	-0.586	-0.77578	2.63
-0.74501	-0.39	-0.77535	2.826
-0.74453	-0.586	-0.77485	2.532
-0.7441	-0.586	-0.77434	2.434
-0.74357	-0.194	-0.77384	2.238
-0.74314	-0.586	-0.77327	2.532
-0.74255	-0.586	-0.77277	2.826
-0.74212	-0.586	-0.77232	2.434
-0.74157	-0.782	-0.77181	2.826
-0.74112	-0.488	-0.77127	3.218
-0.74059	-0.782	-0.77074	3.12
-0.74004	-0.88	-0.77026	2.826
-0.73952	-0.782	-0.76976	3.218
-0.73904	-0.586	-0.76928	3.414
-0.73856	-0.88	-0.76878	3.12
-0.73799	-0.684	-0.76826	3.218
-0.73756	-0.586	-0.76776	3.12
-0.73701	-0.586	-0.76721	2.826
-0.73651	-0.586	-0.76668	2.826
-0.73605	-0.488	-0.7662	3.218
-0.73553	-0.586	-0.76573	2.826
-0.73498	-0.586	-0.76525	2.826
-0.73448	-0.586	-0.76475	2.826
-0.73403	-0.39	-0.76429	2.63
-0.73352	-0.292	-0.76377	3.12
-0.73309	-0.586	-0.76322	2.826
-0.73247	-0.586	-0.76274	3.218
-0.73202	-0.488	-0.76217	2.826
-0.73152	-0.586	-0.76179	3.12
-0.73097	-0.782	-0.76122	2.826
-0.73047	-0.586	-0.76067	3.218
-0.72997	-0.39	-0.76019	2.826
-0.72949	-0.586	-0.75969	3.12
-0.72894	-0.586	-0.75926	2.826
-0.72846	-0.292	-0.75873	3.218
-0.72799	-0.194	-0.75816	2.826
-0.72751	-0.292	-0.75773	3.12
-0.72694	0.198	-0.75723	2.826
-0.72648	0.002	-0.75673	3.218
-0.726	0.1	-0.75613	3.12
-0.72548	0.002	-0.75568	3.218
-0.72495	0.492	-0.75518	2.63
-0.72438	0.002	-0.75467	3.218
-0.72393	0.394	-0.75413	2.826
-0.72343	0.002	-0.75365	3.12
-0.72297	0.198	-0.75315	2.826
-0.7225	0.394	-0.75267	3.218
-0.7219	0.002	-0.75212	2.826
-0.7214	0.198	-0.75167	3.12
-0.72092	0.002	-0.75117	3.218
-0.72044	0.1	-0.75069	3.12
-0.71994	0.002	-0.75012	3.218
-0.71946	0.198	-0.74964	3.12
-0.71891	0.296	-0.74914	3.414
-0.71849	0.394	-0.74861	3.218
-0.71786	0.296	-0.74816	3.414
-0.71736	0.492	-0.74754	3.12
-0.71691	0.394	-0.74713	3.414
-0.71636	0.296	-0.74665	3.61
-0.71586	0.786	-0.74606	3.12
-0.71536	0.394	-0.7456	3.414
-0.71486	0.296	-0.74508	3.414
-0.7144	0.394	-0.74462	3.414
-0.71393	0.002	-0.74408	3.218
-0.71331	0.198	-0.74362	3.12
-0.71292	0.002	-0.7431	3.218
-0.71242	-0.194	-0.74262	3.12
-0.71192	-0.292	-0.74205	2.826
-0.71144	-0.586	-0.74159	2.826
-0.71085	-0.488	-0.74107	2.434
-0.71039	-0.586	-0.74057	2.826
-0.70989	-0.586	-0.73999	2.63
-0.70932	-0.586	-0.73954	2.532
-0.70879	-0.39	-0.73904	2.63
-0.70836	-0.586	-0.73859	2.63
-0.70786	-0.586	-0.73806	2.532
-0.70727	-0.586	-0.73751	2.826
-0.70679	-0.194	-0.73699	3.218
-0.70633	-0.586	-0.73651	2.826
-0.70583	-0.292	-0.73603	3.12
-0.70538	-0.194	-0.73553	3.218
-0.7049	-0.586	-0.735	3.12
-0.70431	-0.292	-0.73453	3.218
-0.70378	-0.194	-0.73405	3.12
-0.70333	-0.292	-0.73352	2.826
-0.70283	-0.096	-0.73298	3.218
-0.70228	0.002	-0.73247	2.826
-0.70185	-0.292	-0.732	3.12
-0.7013	-0.194	-0.73145	2.826
-0.7008	0.002	-0.73095	3.218
-0.70025	0.198	-0.73047	2.63
-0.69984	-0.292	-0.72997	2.826
-0.69924	0.394	-0.72951	2.826
-0.69884	0.002	-0.72899	3.218
-0.69827	0.198	-0.72844	2.826
-0.69774	0.296	-0.72803	2.826
-0.69731	0.394	-0.72744	2.826
-0.69676	0.492	-0.72696	2.826
-0.69624	0.296	-0.72641	3.12
-0.69571	0.786	-0.72591	2.826
-0.69526	0.786	-0.72546	2.63
-0.69478	0.688	-0.72495	2.826
-0.6943	0.884	-0.72441	3.218
-0.6938	0.982	-0.72388	3.12
-0.69325	0.786	-0.72343	3.218
-0.69273	0.982	-0.72288	2.826
-0.6923	0.982	-0.72238	3.12
-0.69177	1.08	-0.72188	3.218
-0.6912	0.59	-0.72145	3.12
-0.6907	0.688	-0.72092	3.218
-0.69025	0.786	-0.72037	2.826
-0.68974	0.394	-0.71985	3.12
-0.68919	0.296	-0.71937	2.826
-0.68869	0.394	-0.71887	2.826
-0.68822	0.296	-0.71841	2.826
-0.68769	0.1	-0.71794	2.826
-0.68724	0.492	-0.71743	2.728
-0.68674	0.002	-0.71691	3.12
-0.68616	0.394	-0.71636	3.218
-0.68576	0.002	-0.71591	3.512
-0.68518	0.394	-0.71543	3.414
-0.68473	0.296	-0.71488	3.708
-0.68416	0.394	-0.71431	3.708
-0.68373	0.394	-0.71381	4.198
-0.68316	0.296	-0.71335	4.002
-0.68265	0.394	-0.71285	4.296
-0.6822	0.786	-0.71237	4.394
-0.68168	0.296	-0.71175	4.002
-0.68113	0.786	-0.7113	4.198
-0.68067	0.786	-0.71077	3.708
-0.68017	0.688	-0.71032	3.708
-0.67967	0.59	-0.70982	3.12
-0.67912	0.786	-0.70929	3.218
-0.67862	0.786	-0.70882	2.826
-0.67814	0.786	-0.70827	2.238
-0.67764	0.59	-0.70779	2.14
-0.67709	0.394	-0.70729	2.238
-0.67661	0.394	-0.70679	1.846
-0.67616	0.59	-0.70636	2.238
-0.67566	0.394	-0.70576	2.238
-0.67513	0.002	-0.70531	2.336
-0.67468	0.492	-0.70481	2.826
-0.67418	0.394	-0.70428	2.826
-0.67365	0.002	-0.70373	3.414
-0.67311	0.394	-0.70326	3.414
-0.6726	0.002	-0.70273	3.61
-0.67213	0.394	-0.7023	3.708
-0.67158	0.002	-0.7017	3.708
-0.67108	0.198	-0.70125	3.414
-0.6706	0.002	-0.70072	3.708
-0.6701	0.198	-0.70022	3.12
-0.66957	0.002	-0.69977	3.61
-0.66907	0.198	-0.69924	3.12
-0.66855	0.002	-0.6987	3.218
-0.66812	0.1	-0.69819	3.12
-0.66757	0.492	-0.69772	3.218
-0.66707	0.002	-0.69719	3.12
-0.66661	0.688	-0.69671	3.218
-0.66609	0.786	-0.69621	3.12
-0.66554	0.59	-0.69576	3.218
-0.66513	0.982	-0.69516	2.63
-0.66451	1.08	-0.69473	3.218
-0.66403	0.982	-0.69418	2.826
-0.6636	0.982	-0.69373	3.12
-0.66308	0.982	-0.69321	2.826
-0.6626	1.276	-0.69268	2.63
-0.66205	0.982	-0.69216	2.826
-0.6615	0.884	-0.69168	2.826
-0.661	0.786	-0.69118	2.826
-0.66055	0.688	-0.69063	2.336
-0.66005	0.786	-0.69015	2.826
-0.65957	0.296	-0.68967	2.826
-0.65907	0.394	-0.68917	2.826
-0.6585	0.394	-0.68869	2.63
-0.65797	0.002	-0.68819	2.826
-0.65754	0.198	-0.68762	2.434
-0.65704	0.002	-0.68712	2.532
-0.65647	0.198	-0.68666	2.238
-0.65597	0.002	-0.68619	1.846
-0.65551	0.1	-0.68559	1.944
-0.65501	0.002	-0.68516	1.65
-0.65458	0.198	-0.68461	1.552
-0.65396	0.296	-0.68411	1.356
-0.65353	0.1	-0.68363	1.258
-0.65303	0.296	-0.68313	1.258
-0.65243	0.394	-0.68258	0.964
-0.65196	0.394	-0.68208	0.964
-0.6515	0.59	-0.68163	1.454
-0.651	1.08	-0.68113	1.258
-0.65052	0.982	-0.68058	1.552
-0.65	1.276	-0.68008	1.65
-0.64942	1.276	-0.67953	1.846
-0.64902	1.668	-0.67912	1.944
-0.64845	1.276	-0.67855	2.434
-0.64797	1.668	-0.67805	2.826
-0.64752	1.57	-0.67759	3.12
-0.64699	1.766	-0.67707	3.414
-0.64644	1.57	-0.67654	3.904
-0.64594	1.57	-0.67599	3.708
-0.64546	1.276	-0.67554	3.708
-0.64494	1.276	-0.67509	3.708
-0.64446	1.276	-0.67459	3.61
-0.64396	1.276	-0.67408	3.12
-0.64339	1.276	-0.67346	2.728
-0.64288	1.276	-0.67308	2.238
-0.64243	1.276	-0.67251	2.238
-0.64186	0.982	-0.67196	1.16
-0.64138	1.276	-0.67151	1.258
-0.64088	1.57	-0.67103	0.964
-0.64047	1.276	-0.67053	0.67
-0.63985	1.57	-0.67005	0.67
-0.63935	1.57	-0.66948	0.376
-0.63885	1.864	-0.66902	0.67
-0.6384	1.962	-0.6685	0.964
-0.63782	1.864	-0.66804	0.964
-0.63742	2.158	-0.66747	1.454
-0.63694	2.354	-0.66697	1.552
-0.63641	2.256	-0.66652	2.042
-0.63582	2.158	-0.66602	2.14
-0.63534	2.354	-0.66544	2.826
-0.63484	2.158	-0.66499	3.12
-0.63436	2.648	-0.66449	3.414
-0.63391	2.158	-0.66396	3.414
-0.63341	2.158	-0.66344	3.904
-0.63281	2.354	-0.66298	3.708
-0.63236	1.864	-0.66248	3.708
-0.6319	2.158	-0.66198	3.708
-0.63131	2.354	-0.66141	3.414
-0.63092	1.864	-0.66095	3.61
-0.63035	1.864	-0.66045	3.12
-0.62985	1.766	-0.66	2.728
-0.62935	2.06	-0.65947	2.826
-0.62887	1.864	-0.65888	2.238
-0.6283	1.57	-0.65838	2.532
-0.62785	1.864	-0.65788	1.846
-0.62737	1.57	-0.65742	1.944
-0.62682	1.766	-0.65687	1.846
-0.62627	1.57	-0.65644	2.042
-0.62584	1.864	-0.65585	1.748
-0.62531	1.864	-0.65537	1.65
-0.62484	1.766	-0.65492	1.846
-0.62431	2.06	-0.65439	2.042
-0.62386	1.864	-0.65391	1.748
-0.62326	2.158	-0.65341	2.042
-0.62274	2.354	-0.65284	1.846
-0.62231	2.452	-0.65234	1.944
-0.62173	2.354	-0.65184	1.846
-0.62123	2.354	-0.65138	1.944
-0.62073	2.648	-0.65083	1.65
-0.62028	2.452	-0.65031	1.552
-0.61973	2.55	-0.64988	1.65
-0.6193	2.452	-0.64938	1.552
-0.61882	2.55	-0.64878	1.258
-0.61822	2.452	-0.6483	1.356
-0.6178	2.648	-0.64783	1.258
-0.61727	2.354	-0.6473	1.258
-0.6167	2.648	-0.6468	1.258
-0.6162	2.452	-0.6463	0.964
-0.61577	2.158	-0.64587	1.356
-0.61524	2.55	-0.64525	1.258
-0.61472	2.452	-0.64479	0.964
-0.61429	2.648	-0.64427	1.062
-0.61369	2.354	-0.64384	0.964
-0.61319	2.844	-0.64334	0.964
-0.61273	2.648	-0.64274	1.16
-0.61226	2.746	-0.64229	0.67
-0.61173	2.648	-0.64176	0.18
-0.61118	2.354	-0.64126	0.67
-0.61073	2.648	-0.64081	0.376
-0.61028	2.452	-0.64028	0.474
-0.60968	2.354	-0.63973	0.376
-0.60925	2.158	-0.63935	0.67
-0.60865	2.158	-0.63875	0.376
-0.60815	2.354	-0.63832	0.376
-0.6077	2.158	-0.63778	0.67
-0.60722	2.256	-0.63727	0.964
-0.60672	2.354	-0.63673	0.964
-0.60624	2.158	-0.6362	1.062
-0.60567	2.354	-0.63577	1.65
-0.60517	2.452	-0.63529	1.552
-0.60471	2.55	-0.6347	1.552
-0.60409	2.452	-0.63424	2.238
-0.60364	2.55	-0.63367	2.238
-0.60314	2.844	-0.63326	2.14
-0.60268	2.55	-0.63269	2.63
-0.60221	2.452	-0.63229	2.238
-0.60161	2.55	-0.63171	2.434
-0.6012	2.452	-0.63126	2.238
-0.60063	2.354	-0.63076	2.238
-0.60015	2.158	-0.63023	2.14
-0.59958	2.256	-0.62966	1.65
-0.59918	2.354	-0.62918	1.552
-0.59867	1.766	-0.62875	1.552
-0.5982	1.864	-0.6282	1.062
-0.5976	1.864	-0.62765	1.16
-0.59712	2.354	-0.62727	0.572
-0.59657	1.864	-0.62665	0.67
-0.59619	1.766	-0.62617	0.67
-0.59559	2.354	-0.62572	0.18
-0.59507	2.256	-0.62512	0.67
-0.59464	1.766	-0.62467	0.67
-0.59414	2.648	-0.62415	0.67
-0.59354	2.158	-0.62374	0.572
-0.59314	2.648	-0.62324	1.16
-0.59259	2.158	-0.62264	1.062
-0.59216	2.55	-0.62221	0.964
-0.59156	2.452	-0.62166	1.258
-0.59104	2.648	-0.62114	1.16
-0.59058	2.746	-0.62066	1.454
-0.59013	2.55	-0.62011	1.258
-0.58953	2.452	-0.61961	1.16
-0.5891	2.648	-0.61913	1.258
-0.58853	2.354	-0.61865	1.454
-0.58803	2.648	-0.61808	1.552
-0.58757	2.158	-0.61765	1.552
-0.58702	2.648	-0.61708	1.65
-0.58664	2.158	-0.6166	1.846
-0.58614	2.158	-0.61605	1.65
-0.58552	2.648	-0.61555	1.846
-0.58507	2.158	-0.61507	1.944
-0.58457	2.354	-0.6146	1.552
-0.58411	2.158	-0.61405	1.846
-0.58349	2.158	-0.61355	1.65
-0.58301	2.354	-0.61307	1.846
-0.58251	2.452	-0.61257	1.65
-0.58196	2.354	-0.61204	1.552
-0.58151	2.158	-0.61161	1.552
-0.58103	2.452	-0.61114	1.65
-0.58053	2.354	-0.61051	1.65
-0.58008	2.452	-0.61006	1.65
-0.57948	2.354	-0.60958	1.552
-0.57903	2.452	-0.60908	1.258
-0.57853	2.55	-0.60853	1.65
-0.57803	2.158	-0.60808	1.552
-0.57745	2.648	-0.60758	1.552
-0.577	1.864	-0.60701	1.454
-0.57652	2.158	-0.60658	1.552
-0.57604	1.57	-0.606	1.258
-0.57554	2.06	-0.60548	1.65
-0.57499	1.57	-0.60502	1.16
-0.57447	1.57	-0.60455	1.65
-0.57397	1.276	-0.604	1.65
-0.57344	1.57	-0.60347	1.748
-0.57296	1.276	-0.60299	1.65
-0.57249	1.57	-0.60252	1.944
-0.57194	1.57	-0.60199	1.846
-0.57144	1.668	-0.60156	1.944
-0.57098	1.962	-0.60097	1.846
-0.57048	1.864	-0.60046	2.042
-0.57003	1.864	-0.60001	1.552
-0.56941	2.158	-0.59951	1.65
-0.56893	2.354	-0.59896	1.552
-0.56845	2.158	-0.59844	1.552
-0.56798	1.864	-0.59796	1.454
-0.56747	2.354	-0.59748	1.258
-0.56688	1.864	-0.59691	1.16
-0.56638	1.766	-0.59638	1.062
-0.56592	2.06	-0.59593	1.356
-0.5654	1.57	-0.59552	0.964
-0.56494	1.57	-0.59495	1.258
-0.56444	1.668	-0.59445	0.964
-0.56385	1.276	-0.59392	1.062
-0.56337	1.668	-0.59352	1.16
-0.56282	1.276	-0.59302	1.16
-0.56241	1.276	-0.5924	1.062
-0.56186	1.57	-0.59192	0.572
-0.56143	1.276	-0.59144	1.062
-0.56089	1.57	-0.59096	0.572
-0.56036	1.668	-0.59037	0.67
-0.55991	1.962	-0.58989	0.67
-0.55941	1.57	-0.58939	0.376
-0.5589	1.864	-0.58893	0.67
-0.5584	1.57	-0.58846	0.376
-0.55785	1.668	-0.58796	0.278
-0.5574	1.962	-0.58745	0.376
-0.5569	1.57	-0.58688	0.376
-0.55637	1.668	-0.58645	0.376
-0.55582	1.57	-0.58595	0.474
-0.55537	1.276	-0.58543	0.376
-0.55487	1.57	-0.58485	0.376
-0.55437	1.57	-0.5844	0.376
-0.5538	1.57	-0.58383	0.67
-0.55334	1.276	-0.58332	0.278
-0.55282	2.06	-0.58287	0.376
-0.55234	1.57	-0.58242	0.67
-0.55186	1.57	-0.58192	0.376
-0.55129	1.57	-0.5813	0.67
-0.55081	1.864	-0.58082	0.572
-0.55026	1.57	-0.58039	0.67
-0.54983	1.668	-0.57986	0.67
-0.54936	1.766	-0.57936	0.67
-0.54881	1.57	-0.57881	0.572
-0.54831	1.276	-0.57838	0.67
-0.54785	1.57	-0.57783	0.67
-0.54728	1.276	-0.57731	0.67
-0.54685	1.57	-0.57678	0.572
-0.54637	1.276	-0.57633	0.67
-0.5458	1.57	-0.57581	0.67
-0.54523	1.57	-0.57533	0.67
-0.5448	1.57	-0.57478	0.572
-0.54434	1.668	-0.57433	0.67
-0.54375	1.962	-0.57382	0.376
-0.54329	1.57	-0.57335	0.67
-0.54279	1.864	-0.57285	0.67
-0.54231	1.864	-0.5723	0.376
-0.54172	2.354	-0.57177	0.67
-0.54126	1.864	-0.57132	0.67
-0.54076	2.158	-0.57082	0.572
-0.54031	1.962	-0.57022	0.67
-0.53974	2.256	-0.56974	0.67
-0.53928	2.158	-0.56924	0.964
-0.53876	1.962	-0.56879	0.67
-0.5383	2.256	-0.56821	0.964
-0.53771	2.158	-0.56771	0.964
-0.53716	2.354	-0.56721	1.062
-0.53675	2.158	-0.56673	1.16
-0.53627	2.158	-0.56628	0.964
-0.53575	2.354	-0.56576	0.964
-0.5352	2.256	-0.56518	1.258
-0.5347	2.354	-0.56423	0.964
-0.53422	2.158	-0.56375	1.454
-0.53372	2.452	-0.5632	0.964
-0.53327	2.354	-0.5627	0.964
-0.53276	2.158	-0.5622	1.062
-0.53219	2.354	-0.5617	0.964
-0.53169	2.452	-0.56117	0.964
-0.53112	2.158	-0.56067	0.964
-0.53074	2.55	-0.56019	0.67
-0.53019	2.452	-0.55969	0.964
-0.52971	2.648	-0.55914	1.16
-0.52916	2.354	-0.55864	1.062
-0.52864	2.844	-0.55816	0.964
-0.52818	2.648	-0.55762	1.258
-0.5277	2.746	-0.55716	0.964
-0.52715	2.844	-0.55664	1.258
-0.52665	2.452	-0.55609	1.16
-0.5262	2.844	-0.55571	1.16
-0.5257	2.844	-0.55513	1.258
-0.52515	2.452	-0.55468	1.258
-0.52462	2.844	-0.55411	0.964
-0.52417	2.746	-0.5537	1.454
-0.52369	2.55	-0.55313	0.964
-0.52317	2.844	-0.55267	0.964
-0.52264	2.844	-0.55215	0.964
-0.52212	3.138	-0.55165	1.062
-0.52162	2.746	-0.55112	0.964
-0.52116	2.844	-0.55067	0.964
-0.52066	3.236	-0.5501	1.16
-0.52011	3.138	-0.54967	0.964
-0.51961	3.04	-0.54912	1.062
-0.51904	3.236	-0.54864	0.964
-0.51861	3.138	-0.54807	0.964
-0.51813	2.746	-0.54766	0.964
-0.51768	3.236	-0.54709	1.062
-0.51708	2.844	-0.54656	0.964
-0.51658	3.138	-0.54611	1.16
-0.5161	2.844	-0.54561	1.258
-0.51563	3.138	-0.54513	1.16
-0.51508	3.236	-0.54461	1.062
-0.51455	2.746	-0.54406	1.16
-0.51412	3.138	-0.54353	1.16
-0.51364	3.432	-0.54308	1.258
-0.51305	3.432	-0.5426	0.964
-0.51262	3.432	-0.54207	1.062
-0.51207	3.432	-0.54157	0.964
-0.5115	3.824	-0.54102	1.258
-0.51114	3.334	-0.54055	1.16
-0.51059	3.824	-0.54009	0.964
-0.51002	3.726	-0.53947	1.258
-0.50956	4.216	-0.53902	1.552
-0.50908	3.726	-0.53852	1.356
-0.50863	3.824	-0.53806	1.65
-0.50811	3.334	-0.53752	1.748
-0.50751	3.824	-0.53697	2.042
-0.50703	3.432	-0.53651	1.846
-0.50658	3.432	-0.53601	2.238
-0.50608	3.432	-0.53546	2.238
-0.50558	3.138	-0.53508	2.14
-0.50498	3.432	-0.53448	2.532
-0.50455	3.04	-0.53401	2.238
-0.50405	3.138	-0.53353	2.434
-0.50347	2.844	-0.53303	2.238
-0.50307	3.236	-0.53243	2.63
-0.5025	3.04	-0.53205	2.14
-0.50202	3.138	-0.53148	2.238
-0.50156	3.432	-0.53097	2.238
-0.50106	3.236	-0.53054	2.14
-0.50049	2.942	-0.52995	2.042
-0.49999	3.236	-0.52949	1.748
-0.49951	3.432	-0.52897	2.042
-0.49901	3.138	-0.52854	1.552
-0.49846	3.432	-0.52792	2.042
-0.49803	3.04	-0.52747	1.552
-0.49751	3.432	-0.52696	1.944
-0.49701	3.432	-0.52651	1.65
-0.49646	3.432	-0.52591	1.748
-0.49598	3.824	-0.52546	2.042
-0.49555	3.726	-0.52498	1.846
-0.49493	3.824	-0.52441	2.238
-0.49447	3.726	-0.52388	2.238
-0.494	4.02	-0.52345	1.748
-0.49342	3.824	-0.52295	2.238
-0.49292	4.02	-0.52238	2.14
-0.49247	3.726	-0.5219	2.238
-0.49197	3.824	-0.52145	2.532
-0.49137	4.02	-0.52095	2.14
-0.49092	3.726	-0.52045	2.238
-0.49046	3.824	-0.51995	2.238
-0.48996	3.726	-0.5194	2.14
-0.48937	3.824	-0.5189	2.238
-0.48889	3.726	-0.51842	2.238
-0.48846	4.216	-0.51792	2.14
-0.48793	4.02	-0.51737	1.944
-0.48748	3.726	-0.51687	1.846
-0.48696	4.412	-0.51644	1.65
-0.48638	4.02	-0.51591	1.552
-0.48586	4.02	-0.51536	1.65
-0.4854	4.314	-0.51489	1.356
-0.4849	4.216	-0.51434	1.258
-0.48445	4.412	-0.51381	1.258
-0.48392	4.02	-0.51336	1.552
-0.48335	4.02	-0.51288	1.356
-0.48285	4.02	-0.51233	1.65
-0.4824	3.726	-0.5119	1.552
-0.48189	4.02	-0.51133	1.944
-0.48135	3.824	-0.51083	2.238
-0.48084	3.726	-0.51037	1.846
-0.48039	3.824	-0.50987	2.042
-0.47987	3.726	-0.50932	2.14
-0.47932	3.824	-0.50885	1.944
-0.47884	4.02	-0.50827	2.14
-0.47834	4.118	-0.50782	1.944
-0.47786	4.02	-0.50727	1.846
-0.47731	4.02	-0.50674	1.65
-0.47681	4.412	-0.50632	1.552
-0.47633	4.02	-0.50586	1.552
-0.47586	4.314	-0.50526	1.454
-0.47531	4.51	-0.50474	1.552
-0.4748	4.314	-0.50429	1.258
-0.47433	4.412	-0.50374	0.964
-0.47383	4.314	-0.50331	1.454
-0.4733	4.412	-0.50281	1.16
-0.4728	4.412	-0.50223	1.062
-0.47232	4.314	-0.50178	1.16
-0.4718	4.02	-0.50128	1.454
-0.47137	4.02	-0.5008	1.258
-0.47077	4.216	-0.50023	1.552
-0.47029	4.02	-0.49977	1.258
-0.46979	4.02	-0.4993	1.356
-0.46934	4.412	-0.49882	1.552
-0.46886	4.02	-0.49822	1.258
-0.46836	4.314	-0.49775	1.454
-0.46783	4.216	-0.49727	1.16
-0.46676	4.608	-0.49665	1.258
-0.46631	4.412	-0.49622	1.258
-0.46581	4.804	-0.49579	1.356
-0.46526	4.608	-0.49514	1.062
-0.46475	5	-0.49474	1.16
-0.46428	4.608	-0.49426	1.062
-0.46378	4.608	-0.49371	1.16
-0.46323	4.804	-0.49319	1.454
-0.46275	4.314	-0.49273	1.258
-0.46227	4.608	-0.49218	1.552
-0.46177	4.804	-0.49171	1.65
-0.46122	4.314	-0.4912	1.258
-0.46077	4.412	-0.49073	1.552
-0.46022	4.02	-0.49013	1.65
-0.45974	4.412	-0.48968	1.552
-0.45926	4.02	-0.48918	1.552
-0.45869	4.02	-0.48872	1.454
-0.45821	4.412	-0.48815	1.258
-0.45774	4.02	-0.48772	1.552
-0.45726	4.02	-0.4871	1.258
-0.45669	4.118	-0.48662	1.16
-0.45621	4.412	-0.48617	1.16
-0.45576	4.314	-0.48562	1.258
-0.45518	4.02	-0.48521	1.258
-0.45475	4.412	-0.48457	1.356
-0.4542	4.412	-0.48414	1.258
-0.45375	4.412	-0.48366	1.552
-0.45318	4.314	-0.48318	1.65
-0.4527	4.412	-0.48263	1.65
-0.45217	4.412	-0.48216	1.16
-0.45172	4.314	-0.48158	1.65
-0.45122	4.412	-0.48115	1.65
-0.45065	4.314	-0.48056	1.16
-0.45015	4.51	-0.48008	1.258
-0.44969	4.314	-0.47963	1.65
-0.44919	4.412	-0.4791	1.258
-0.44862	4.02	-0.47855	1.258
-0.44821	4.412	-0.47805	1.356
-0.44769	4.314	-0.47762	0.964
-0.44721	4.412	-0.47712	1.258
-0.44664	4.02	-0.47652	1.258
-0.44614	4.314	-0.47602	1.65
-0.44559	4.804	-0.47559	1.258
-0.44511	4.412	-0.47509	1.16
-0.44465	4.314	-0.47461	1.258
-0.44413	4.412	-0.47414	1.65
-0.44358	4.412	-0.47356	1.258
-0.44306	4.608	-0.47306	1.258
-0.44263	4.314	-0.47251	1.65
-0.4421	4.51	-0.47201	1.16
-0.44155	4.314	-0.47156	1.258
-0.44117	4.02	-0.47103	0.964
-0.4406	4.02	-0.47051	1.258
-0.4401	4.02	-0.47013	1.454
-0.43955	4.02	-0.46951	1.16
-0.43916	4.216	-0.46908	1.258
-0.43854	4.02	-0.4685	1.258
-0.43814	4.02	-0.468	1.356
-0.43754	4.02	-0.46755	1.258
-0.43706	4.314	-0.467	1.258
-0.43656	4.412	-0.46655	1.65
-0.43609	4.412	-0.46595	1.258
-0.43551	4.608	-0.46547	1.552
-0.43513	4.608	-0.46497	1.65
-0.43463	5	-0.46449	1.258
-0.4341	4.608	-0.46404	1.552
-0.43351	5.098	-0.46344	1.65
-0.43301	4.902	-0.46296	1.258
-0.43253	5	-0.46251	1.16
-0.43205	4.608	-0.46194	1.258
-0.4315	5.098	-0.46146	1.454
-0.43112	4.608	-0.46096	1.16
-0.4305	4.608	-0.46048	1.062
-0.43009	4.706	-0.45991	0.572
-0.42952	4.608	-0.45946	1.062
-0.42904	4.804	-0.45891	0.572
-0.42857	4.608	-0.45845	0.67
-0.42806	4.608	-0.45802	0.67
-0.42749	5	-0.45747	0.67
-0.42701	4.608	-0.45695	0.572
-0.42656	4.804	-0.4564	0.67
-0.42599	4.902	-0.4559	0.67
-0.42546	5	-0.45544	0.67
-0.42496	4.608	-0.4549	0.572
-0.42451	4.902	-0.45447	0.67
-0.42393	4.804	-0.45387	0.67
-0.42353	4.608	-0.45339	0.67
-0.42293	4.804	-0.45289	0.572
-0.42245	4.902	-0.45237	0.474
-0.42198	4.608	-0.45191	0.572
-0.42148	4.804	-0.45141	0.082
-0.42102	4.902	-0.45089	0.376
-0.42052	4.706	-0.45034	-0.016
-0.41997	4.902	-0.44986	0.474
-0.41947	5	-0.44938	0.082
-0.41904	5.196	-0.44881	0.082
-0.41844	5	-0.44843	-0.016
-0.41799	5.196	-0.44783	0.376
-0.41744	5.098	-0.44735	0.082
-0.41701	4.902	-0.44683	0.376
-0.41639	5	-0.44642	0.474
-0.41594	4.902	-0.4458	0.082
-0.41541	4.804	-0.44532	0.278
-0.41498	4.608	-0.44487	0.376
-0.41441	4.706	-0.44434	0.082
-0.41396	4.608	-0.44375	0.376
-0.41345	4.412	-0.44337	0.376
-0.41295	4.314	-0.44282	0.474
-0.41243	4.51	-0.44229	-0.016
-0.41188	4.314	-0.44184	0.376
-0.4114	4.02	-0.44129	0.376
-0.41097	4.412	-0.44084	0.376
-0.41042	4.02	-0.44033	0.474
-0.40985	4.118	-0.43976	0.376
-0.40942	4.02	-0.43928	0.082
-0.40882	4.02	-0.43885	0.18
-0.40837	4.02	-0.43831	0.376
-0.40789	3.824	-0.43773	0.474
-0.40739	4.02	-0.43723	0.082
-0.40696	3.726	-0.43678	0.474
-0.40634	4.02	-0.43628	0.376
-0.40591	4.02	-0.4358	0.376
-0.40541	4.02	-0.43532	0.278
-0.40493	3.824	-0.43477	0.572
-0.40431	4.216	-0.43427	0.67
-0.40388	4.02	-0.43372	0.67
-0.40338	4.02	-0.43332	0.67
-0.4029	3.726	-0.43277	0.572
-0.40238	4.02	-0.43229	0.67
-0.40133	3.824	-0.43179	1.16
-0.40078	3.726	-0.43129	0.67
-0.40028	3.824	-0.43081	0.964
-0.3998	3.726	-0.43031	0.67
-0.3993	3.432	-0.42974	0.67
-0.39887	3.824	-0.42926	0.572
-0.3983	3.432	-0.42871	0.67
-0.39784	3.138	-0.42821	0.67
-0.39729	3.334	-0.42775	0.67
-0.39677	3.236	-0.42718	0.376
-0.39629	2.844	-0.4267	0.67
-0.39581	3.138	-0.42618	0.572
-0.39529	2.844	-0.42568	0.67
-0.39484	3.138	-0.42522	0.67
-0.39424	2.844	-0.42475	0.964
-0.39376	3.04	-0.42424	0.964
-0.39326	2.844	-0.4237	0.67
-0.39283	2.844	-0.42324	0.964
-0.39226	2.746	-0.42274	1.258
-0.39176	2.844	-0.42224	1.258
-0.39125	2.746	-0.42167	1.16
-0.39082	2.844	-0.42124	1.258
-0.39023	2.648	-0.42071	0.964
-0.38973	2.452	-0.42021	0.964
-0.38923	2.55	-0.41973	0.964
-0.38877	2.158	-0.41923	1.062
-0.3882	2.256	-0.41861	0.964
-0.38772	2.354	-0.41821	0.67
-0.38724	1.766	-0.4177	0.572
-0.38674	1.864	-0.41713	0.474
-0.38617	1.864	-0.41663	0.572
-0.38572	1.962	-0.41615	0.474
-0.38524	1.864	-0.41567	0.376
-0.38476	1.864	-0.4152	0.376
-0.38419	1.864	-0.41467	0.376
-0.38366	2.354	-0.41419	0.474
-0.38328	1.766	-0.4136	0.376
-0.38271	1.864	-0.41312	0.18
-0.38225	2.06	-0.41264	0.474
-0.38173	2.158	-0.41217	0.082
-0.38125	1.864	-0.41159	0.474
-0.38068	1.766	-0.41114	0.376
-0.38023	2.06	-0.41064	0.082
-0.37972	1.57	-0.41011	0.18
-0.3792	1.57	-0.40956	0.082
-0.37875	1.864	-0.40913	0.376
-0.37817	1.276	-0.40861	0.082
-0.3777	1.57	-0.40799	0.082
-0.37722	1.57	-0.40753	-0.016
-0.37672	1.276	-0.40708	0.376
-0.37624	1.766	-0.40653	0.082
-0.37562	1.276	-0.40608	0.082
-0.37519	1.276	-0.40555	-0.016
-0.37469	1.276	-0.40508	-0.114
-0.37411	1.276	-0.40457	0.082
-0.37364	0.884	-0.40403	0.082
-0.37309	1.276	-0.40352	-0.016
-0.37259	1.08	-0.40309	0.082
-0.37211	0.982	-0.40255	0.082
-0.37168	0.786	-0.40209	0.376
-0.37108	0.982	-0.40159	-0.016
-0.37068	0.786	-0.40102	0.376
-0.37008	0.59	-0.40059	0.376
-0.36958	0.982	-0.39999	0.474
-0.3691	0.786	-0.39959	0.376
-0.36862	0.688	-0.39901	0.376
-0.36805	0.59	-0.39851	0.082
-0.36757	0.786	-0.39796	0.18
-0.3671	0.982	-0.39758	0.082
-0.36662	0.786	-0.39698	0.082
-0.36605	0.296	-0.39648	0.082
-0.36554	0.688	-0.39605	-0.408
-0.36509	0.786	-0.39553	0.082
-0.36461	0.394	-0.39498	0.082
-0.36404	0.296	-0.39445	-0.408
-0.36354	0.394	-0.39395	0.082
-0.36309	0.296	-0.39345	-0.212
-0.36258	0.394	-0.393	0.082
-0.36204	0.198	-0.3925	-0.016
-0.36161	0.296	-0.39202	0.082
-0.36103	0.394	-0.39154	0.082
-0.36053	0.296	-0.39094	0.082
-0.36005	0.394	-0.39042	-0.016
-0.35958	0.786	-0.38994	0.376
-0.35908	0.296	-0.38944	0.082
-0.3586	0.492	-0.38896	0.376
-0.35807	0.688	-0.38844	0.474
-0.35757	0.296	-0.38791	-0.016
-0.357	0.786	-0.38741	0.376
-0.3565	0.688	-0.38696	0.376
-0.356	0.786	-0.38646	0.376
-0.35552	0.59	-0.38591	0.082
-0.35499	0.786	-0.38541	0.376
-0.35449	0.982	-0.38493	-0.016
-0.35404	0.982	-0.3844	0.082
-0.35351	1.08	-0.38388	0.376
-0.35296	0.982	-0.38338	0.082
-0.35246	0.982	-0.38292	0.082
-0.35199	0.884	-0.3824	-0.016
-0.35151	0.982	-0.38185	0.376
-0.35105	1.276	-0.38137	0.376
-0.35046	0.982	-0.38087	0.474
-0.35	1.276	-0.38035	0.376
-0.3495	1.57	-0.37989	0.376
-0.34895	1.57	-0.37939	0.376
-0.34843	1.766	-0.37894	0.278
-0.34798	1.864	-0.37839	0.376
-0.34745	1.864	-0.37786	0.082
-0.34692	2.158	-0.37741	0.376
-0.34642	2.55	-0.37691	0.082
-0.34599	2.452	-0.37633	-0.016
-0.34552	2.648	-0.37583	0.082
-0.34499	2.354	-0.37536	0.082
-0.34439	2.648	-0.37488	0.082
-0.34392	2.452	-0.37388	0.082
-0.34337	2.55	-0.3733	0.082
-0.34294	2.452	-0.37283	0.376
-0.34246	2.844	-0.37228	0.082
-0.34198	2.55	-0.37187	0.18
-0.34141	2.844	-0.37123	0.376
-0.34091	2.844	-0.3708	0.67
-0.34046	2.746	-0.37032	0.376
-0.33995	3.138	-0.36982	0.67
-0.33943	2.844	-0.36934	0.376
-0.33893	3.236	-0.36879	0.474
-0.33847	3.04	-0.36827	0.376
-0.33785	2.844	-0.36774	0.376
-0.33742	3.138	-0.36738	0.376
-0.33692	2.746	-0.36679	0.278
-0.33642	3.236	-0.36633	0.082
-0.33585	3.138	-0.36583	0.376
-0.33539	3.236	-0.36535	0.082
-0.33489	3.04	-0.36476	0.082
-0.3343	3.138	-0.3643	-0.31
-0.33391	3.432	-0.36375	0.082
-0.33332	3.432	-0.3633	0.082
-0.33291	3.432	-0.36278	-0.016
-0.33243	3.824	-0.36223	0.082
-0.33181	3.726	-0.36175	0.082
-0.33136	3.432	-0.36122	0.376
-0.33086	3.824	-0.36075	0.082
-0.33038	3.726	-0.3602	-0.016
-0.32988	3.334	-0.35972	0.082
-0.32931	3.824	-0.35927	0.376
-0.32883	3.432	-0.35877	0.082
-0.32826	3.726	-0.35822	-0.016
-0.32778	3.432	-0.35769	0.376
-0.32733	3.824	-0.35724	0.082
-0.32683	3.432	-0.35676	0.082
-0.3264	3.726	-0.35628	0.082
-0.32587	3.824	-0.35576	-0.016
-0.3253	4.02	-0.35528	0.082
-0.32477	3.726	-0.35466	0.082
-0.32432	3.824	-0.35421	0.082
-0.32387	3.726	-0.3537	0.278
-0.32329	3.824	-0.35313	0.082
-0.32277	3.726	-0.35263	0.082
-0.32231	3.824	-0.35218	0.082
-0.32172	3.432	-0.3517	-0.016
-0.32124	3.726	-0.35125	0.376
-0.32086	3.432	-0.35074	0.082
-0.32024	3.824	-0.35022	0.082
-0.31971	3.432	-0.34972	0.082
-0.31928	3.726	-0.34914	-0.016
-0.31878	3.824	-0.34864	0.082
-0.31821	3.726	-0.34817	0.082
-0.31787	4.02	-0.34766	0.082
-0.31725	4.02	-0.34712	0.18
-0.31678	3.824	-0.34669	0.082
-0.3163	4.02	-0.34618	0.376
-0.3158	4.02	-0.34566	0.082
-0.3153	4.02	-0.34511	0.67
-0.31467	3.726	-0.34463	0.376
-0.31424	4.216	-0.34416	0.67
-0.31379	3.824	-0.34365	0.67
-0.31319	3.726	-0.34308	0.572
-0.31267	3.824	-0.34258	0.67
-0.31224	3.726	-0.3421	0.67
-0.31167	3.824	-0.3416	0.67
-0.31119	3.726	-0.34115	0.572
-0.31066	3.824	-0.34065	0.474
-0.31021	3.726	-0.34015	0.572
-0.30973	3.824	-0.33962	0.278
-0.30923	3.726	-0.33905	0.376
-0.30873	3.824	-0.33859	0.082
-0.30823	3.726	-0.33809	0.376
-0.30766	3.824	-0.33757	0.082
-0.30715	3.726	-0.33702	0.376
-0.30663	3.824	-0.33654	-0.016
-0.30618	3.726	-0.33604	0.376
-0.30572	3.334	-0.33563	0.082
-0.30513	3.824	-0.33504	0.67
-0.3046	3.432	-0.33458	0.376
-0.30417	3.432	-0.33408	0.376
-0.3036	3.432	-0.3336	0.67
-0.30312	3.138	-0.33301	0.964
-0.30264	3.432	-0.33255	0.67
-0.30219	3.04	-0.33205	0.67
-0.30159	3.432	-0.33158	0.964
-0.30119	3.432	-0.3311	0.964
-0.30069	3.432	-0.3305	0.67
-0.30009	3.432	-0.32998	0.67
-0.29959	3.432	-0.32947	0.964
-0.29909	3.824	-0.329	0.67
-0.29859	3.432	-0.32857	0.376
-0.29816	3.726	-0.32804	0.67
-0.29756	3.432	-0.32754	0.67
-0.29715	3.824	-0.32699	0.572
-0.29665	3.334	-0.32654	0.474
-0.29608	3.726	-0.32604	0.572
-0.29563	3.432	-0.32554	0.67
-0.29512	3.432	-0.32499	0.67
-0.29467	3.432	-0.32453	0.964
-0.29412	3.236	-0.32401	0.67
-0.29357	3.432	-0.32346	0.964
-0.29307	3.432	-0.32296	0.964
-0.29255	3.334	-0.3225	0.67
-0.29204	3.432	-0.32198	0.67
-0.29157	3.236	-0.32145	0.964
-0.29107	3.138	-0.32093	0.67
-0.29059	3.432	-0.32048	0.376
-0.29004	3.04	-0.31993	0.67
-0.28961	2.844	-0.31945	0.376
-0.28908	3.138	-0.319	0.376
-0.28854	3.236	-0.3184	0.474
-0.28801	2.746	-0.31799	0.082
-0.28758	2.844	-0.3174	0.474
-0.28708	2.746	-0.31689	-0.016
-0.28648	2.844	-0.31644	0.376
-0.28608	2.844	-0.31594	0.082
-0.2855	2.844	-0.31539	-0.212
-0.285	2.844	-0.31489	-0.016
-0.28455	2.844	-0.31441	-0.212
-0.284	2.746	-0.31389	0.082
-0.28345	2.844	-0.31346	-0.408
-0.28304	3.138	-0.31296	-0.114
-0.28247	2.844	-0.31236	-0.212
-0.28197	2.844	-0.31186	-0.016
-0.28149	3.138	-0.3114	-0.212
-0.28097	3.04	-0.31095	0.082
-0.28049	2.844	-0.31035	-0.408
-0.28001	3.138	-0.30995	0.082
-0.27944	3.04	-0.30933	0.376
-0.27906	2.844	-0.30885	0.082
-0.27846	3.236	-0.3084	-0.016
-0.27798	3.138	-0.30787	0.376
-0.27743	3.04	-0.30732	0.082
-0.27691	3.138	-0.30682	0.082
-0.27648	3.236	-0.30637	0.376
-0.27595	3.138	-0.30587	-0.016
-0.27541	3.04	-0.30539	0.082
-0.275	2.844	-0.30489	0.082
-0.27445	3.236	-0.30436	0.082
-0.27397	2.942	-0.30384	-0.016
-0.2734	3.236	-0.30331	0.082
-0.27297	3.138	-0.30283	0.376
-0.27245	2.844	-0.3024	0.082
-0.27199	2.844	-0.30186	0.082
-0.2714	2.844	-0.30128	0.18
-0.27089	2.354	-0.30083	0.474
-0.27039	2.844	-0.30028	0.082
-0.26992	2.452	-0.29975	0.474
-0.26946	2.354	-0.29935	0.376
-0.26891	2.158	-0.29885	0.376
-0.26846	2.354	-0.29827	0.376
-0.26798	2.256	-0.29777	0.278
-0.26739	1.766	-0.29734	0.376
-0.26688	2.354	-0.29687	0.376
-0.26636	1.864	-0.29622	0.082
-0.26583	2.158	-0.29577	0.376
-0.26536	2.354	-0.29527	0.082
-0.26485	2.256	-0.29481	-0.016
-0.2644	2.158	-0.29422	0.082
-0.2639	2.55	-0.29374	0.082
-0.26342	2.256	-0.29324	0.376
-0.2629	2.354	-0.29278	-0.016
-0.26235	2.354	-0.29228	0.082
-0.26185	2.256	-0.29176	0.376
-0.26139	2.354	-0.29121	0.376
-0.2608	2.158	-0.29071	0.082
-0.26039	1.864	-0.29023	0.376
-0.25979	1.962	-0.28968	0.278
-0.25932	1.864	-0.28928	0.082
-0.25877	1.864	-0.28875	0.474
-0.25779	2.06	-0.28827	0.082
-0.25738	1.864	-0.28772	-0.31
-0.25681	2.158	-0.28722	0.082
-0.25626	2.354	-0.28677	0.082
-0.25581	2.158	-0.28627	-0.114
-0.25531	2.648	-0.28569	-0.408
-0.25485	2.354	-0.28522	0.082
-0.25435	2.648	-0.28462	-0.212
-0.2539	2.452	-0.28414	-0.016
-0.25325	2.844	-0.28369	-0.212
-0.2528	2.746	-0.28319	0.082
-0.25232	2.55	-0.28276	-0.016
-0.25187	2.844	-0.28216	0.082
-0.25127	2.55	-0.28168	0.082
-0.25084	2.452	-0.28116	0.376
-0.25032	2.55	-0.28073	0.082
-0.24984	2.452	-0.2802	0.18
-0.24924	2.648	-0.27965	0.376
-0.24881	2.354	-0.27915	0.082
-0.24831	2.354	-0.27856	0.376
-0.24783	2.452	-0.27817	0.082
-0.24724	2.648	-0.27763	0.376
-0.24666	2.354	-0.27715	-0.016
-0.24626	2.844	-0.27672	-0.114
-0.24571	2.452	-0.27622	-0.212
-0.24528	2.844	-0.27562	-0.408
-0.24471	2.844	-0.27512	-0.114
-0.24423	2.746	-0.27469	-0.408
-0.24378	2.844	-0.27416	-0.408
-0.24327	2.452	-0.27357	-0.212
-0.2427	2.844	-0.27316	-0.31
-0.24218	2.844	-0.27259	-0.212
-0.24175	2.746	-0.27209	0.082
-0.24125	2.844	-0.27166	-0.016
-0.2407	2.452	-0.27113	0.082
-0.24012	2.844	-0.27056	0.474
-0.23981	2.648	-0.27008	0.082
-0.23917	2.354	-0.26963	0.474
-0.23872	2.844	-0.2691	0.18
-0.23824	2.452	-0.26853	0.082
-0.23764	2.844	-0.26803	0.376
-0.23724	2.452	-0.26755	0.082
-0.23671	2.55	-0.26705	-0.408
-0.23621	2.844	-0.2666	0.082
-0.23564	2.55	-0.26602	-0.212
-0.23523	2.452	-0.26555	-0.31
-0.23466	2.55	-0.26502	-0.408
-0.23418	2.452	-0.26457	-0.212
-0.23373	2.648	-0.264	-0.604
-0.23322	2.158	-0.26349	-0.408
-0.23268	2.55	-0.26309	-0.408
-0.23213	2.452	-0.26249	-0.408
-0.23167	2.354	-0.26201	-0.604
-0.23117	2.452	-0.26151	-0.408
-0.2306	2.354	-0.26104	-0.408
-0.23019	2.452	-0.26056	-0.408
-0.22962	2.55	-0.2601	-0.408
-0.22919	2.452	-0.25948	-0.408
-0.22859	2.158	-0.2591	-0.604
-0.22807	2.648	-0.2585	-0.212
-0.22762	2.354	-0.25788	-0.408
-0.22709	2.648	-0.25753	-0.604
-0.22664	2.158	-0.25702	-0.408
-0.22614	2.648	-0.25648	-0.408
-0.22559	2.354	-0.25602	-0.408
-0.22511	2.648	-0.25552	-0.604
-0.22461	2.452	-0.25502	-0.212
-0.22411	2.55	-0.25454	-0.31
-0.22356	2.746	-0.25406	-0.212
-0.22306	2.648	-0.25344	-0.212
-0.2226	2.844	-0.25292	-0.016
-0.2221	2.746	-0.25249	0.082
-0.22155	2.844	-0.25192	0.082
-0.2211	2.452	-0.25144	0.376
-0.22062	2.844	-0.25091	0.376
-0.22014	2.452	-0.25048	-0.016
-0.21962	2.55	-0.25001	0.474
-0.21902	2.452	-0.24951	0.376
-0.21852	2.354	-0.24898	0.082
-0.21811	2.158	-0.24841	0.082
-0.21752	2.354	-0.24793	-0.016
-0.21706	2.158	-0.24745	0.082
-0.21654	1.864	-0.24697	0.082
-0.21606	2.354	-0.2464	0.082
-0.21551	1.864	-0.24595	-0.408
-0.21506	1.864	-0.24542	0.082
-0.21453	2.158	-0.24495	0.082
-0.21403	1.962	-0.2444	0.082
-0.21351	2.256	-0.24394	-0.016
-0.21305	2.158	-0.24344	0.082
-0.21258	2.354	-0.24296	0.082
-0.21207	2.158	-0.24244	-0.408
-0.2115	2.354	-0.24187	-0.114
-0.21105	2.158	-0.24137	-0.212
-0.21055	2.256	-0.24091	-0.408
-0.21007	1.962	-0.24034	-0.408
-0.20947	2.158	-0.23986	-0.31
-0.209	1.864	-0.23936	-0.506
-0.20849	1.864	-0.23891	-0.114
-0.20806	1.962	-0.2384	-0.408
-0.20744	1.668	-0.23783	-0.212
-0.20697	1.766	-0.23733	-0.31
-0.20646	1.668	-0.2369	-0.212
-0.20596	1.766	-0.23638	-0.212
-0.20549	2.06	-0.2358	-0.016
-0.20503	1.57	-0.23533	-0.114
-0.20453	1.864	-0.2349	0.082
-0.20396	1.864	-0.23437	-0.31
-0.20343	1.962	-0.2338	-0.212
-0.203	1.864	-0.2333	0.082
-0.2025	1.864	-0.23282	-0.408
-0.20193	1.57	-0.23234	-0.114
-0.20143	1.864	-0.23177	-0.212
-0.20097	1.766	-0.23129	-0.408
-0.20047	1.766	-0.23081	-0.114
-0.19992	1.668	-0.23031	-0.604
-0.19952	1.766	-0.22979	-0.212
-0.1989	1.864	-0.22936	-0.408
-0.1984	2.06	-0.22876	-0.408
-0.19794	1.766	-0.22826	-0.408
-0.19744	2.256	-0.22781	-0.604
-0.19689	2.354	-0.22728	-0.408
-0.19649	2.354	-0.22673	-0.604
-0.19591	2.354	-0.22623	-0.506
-0.19541	2.256	-0.22578	-0.604
-0.19486	2.158	-0.22528	-0.408
-0.19446	2.354	-0.22485	-0.604
-0.19388	1.864	-0.22432	-0.408
-0.19336	1.766	-0.22375	-0.898
-0.19291	1.864	-0.22322	-0.408
-0.1924	1.766	-0.22277	-0.898
-0.19186	1.57	-0.22227	-0.604
-0.19133	1.276	-0.22172	-0.8
-0.19088	1.276	-0.22122	-0.604
-0.19035	1.276	-0.22076	-0.8
-0.18992	1.276	-0.22029	-0.898
-0.18942	1.08	-0.21971	-0.506
-0.18882	1.276	-0.21921	-0.604
-0.18842	1.276	-0.21873	-0.408
-0.18785	0.884	-0.21828	-0.604
-0.18739	1.276	-0.21771	-0.408
-0.18684	1.276	-0.21721	-0.408
-0.18632	1.276	-0.21671	-0.114
-0.18586	1.276	-0.21628	-0.408
-0.18539	1.276	-0.21568	0.082
-0.18481	1.276	-0.21527	0.082
-0.18441	1.276	-0.2147	-0.212
-0.18381	1.766	-0.21422	-0.016
-0.18336	1.276	-0.21372	0.082
-0.18288	1.276	-0.2132	-0.212
-0.18238	1.668	-0.21265	-0.016
-0.18176	1.276	-0.21217	0.082
-0.18126	1.276	-0.21169	-0.212
-0.18078	0.982	-0.21114	0.082
-0.18035	0.884	-0.21062	-0.408
-0.17978	0.982	-0.21024	-0.212
-0.17925	0.786	-0.20966	0.082
-0.1788	0.786	-0.20911	-0.31
-0.17832	0.688	-0.20861	0.082
-0.17775	0.296	-0.20811	-0.114
-0.17725	0.394	-0.20766	-0.408
-0.17679	0.296	-0.20711	-0.212
-0.17632	0.394	-0.20658	-0.31
-0.17574	0.198	-0.20611	-0.212
-0.17522	0.002	-0.20565	-0.408
-0.17476	0.394	-0.2051	-0.408
-0.17431	0.002	-0.20458	-0.408
-0.17381	0.394	-0.2042	-0.604
-0.17321	0.002	-0.20358	-0.408
-0.17273	0.394	-0.2031	-0.604
-0.17228	0.002	-0.2026	-0.212
-0.17178	0.492	-0.20217	-0.604
-0.17116	0.1	-0.20155	-0.212
-0.17071	0.296	-0.20109	0.082
-0.17025	0.394	-0.20062	-0.31
-0.16975	0.002	-0.20016	-0.212
-0.16927	0.198	-0.19957	0.082
-0.16877	0.296	-0.19904	-0.016
-0.1682	0.198	-0.19861	0.082
-0.1677	0.002	-0.19801	0.082
-0.1672	0.198	-0.19754	0.082
-0.16674	0.002	-0.19708	-0.016
-0.16619	-0.194	-0.19658	0.082
-0.16572	0.002	-0.1961	0.082
-0.16526	0.198	-0.19551	0.082
-0.16467	0.002	-0.19505	-0.016
-0.16421	0.394	-0.19455	-0.212
-0.16371	0.002	-0.19398	0.082
-0.16311	0.394	-0.1935	-0.31
-0.16273	0.198	-0.19305	0.082
-0.16218	0.296	-0.19255	-0.114
-0.16171	0.1	-0.19209	-0.408
-0.16128	0.296	-0.19155	0.082
-0.16066	0.394	-0.19097	-0.212
-0.16018	0.002	-0.19047	-0.31
-0.15968	0.394	-0.19002	0.082
-0.15925	0.198	-0.18952	-0.114
-0.15872	0.296	-0.18897	0.082
-0.15815	0.1	-0.18844	-0.31
-0.15767	0.296	-0.18794	-0.212
-0.15722	0.394	-0.18744	-0.31
-0.15667	0.002	-0.18701	-0.212
-0.15612	0.394	-0.18651	-0.212
-0.15569	0.492	-0.18594	-0.31
-0.15512	0.296	-0.18543	-0.212
-0.15459	0.394	-0.18498	-0.212
-0.15414	0.492	-0.1845	-0.604
-0.15364	0.002	-0.18393	-0.212
-0.15321	0.394	-0.1834	-0.604
-0.15268	0.296	-0.18295	-0.114
-0.15211	0.198	-0.18243	-0.604
-0.15161	0.002	-0.182	-0.212
-0.15118	0.198	-0.18142	-0.212
-0.15058	-0.292	-0.18095	-0.31
-0.15013	-0.096	-0.18044	-0.506
-0.1496	-0.292	-0.17999	-0.31
-0.14913	-0.292	-0.17942	-0.212
-0.14867	-0.194	-0.17892	-0.212
-0.1481	-0.586	-0.17837	-0.31
-0.1476	-0.292	-0.17787	-0.212
-0.14714	-0.39	-0.17739	-0.31
-0.14667	-0.292	-0.17691	-0.212
-0.14607	-0.586	-0.17643	0.082
-0.14554	-0.586	-0.17589	-0.408
-0.14509	-0.488	-0.17543	-0.212
-0.14452	-0.586	-0.17493	-0.114
-0.14411	-0.782	-0.17443	-0.408
-0.14361	-0.586	-0.17388	-0.212
-0.14304	-1.174	-0.17343	-0.114
-0.14254	-0.88	-0.1729	-0.604
-0.14204	-0.684	-0.1724	-0.506
-0.14151	-1.174	-0.17185	-0.604
-0.14106	-0.88	-0.1714	-0.408
-0.14051	-1.174	-0.1709	-0.898
-0.14003	-1.174	-0.17042	-0.898
-0.13955	-1.174	-0.16985	-0.8
-0.139	-1.37	-0.16939	-1.192
-0.13853	-1.174	-0.16891	-0.898
-0.13803	-1.664	-0.16844	-0.996
-0.13752	-1.762	-0.16782	-0.898
-0.13707	-1.37	-0.16729	-1.192
-0.13647	-1.762	-0.16681	-0.8
-0.136	-1.762	-0.16631	-0.898
-0.13547	-1.86	-0.16584	-0.898
-0.13504	-1.762	-0.16536	-0.702
-0.13444	-1.762	-0.16486	-0.898
-0.13404	-1.762	-0.16426	-0.408
-0.13354	-1.566	-0.16381	-0.898
-0.13296	-1.468	-0.16335	-0.604
-0.13253	-1.37	-0.16285	-0.408
-0.13203	-1.468	-0.1623	-0.898
-0.13151	-1.37	-0.16175	-0.506
-0.13103	-1.468	-0.16132	-0.604
-0.13048	-1.37	-0.16082	-0.702
-0.12998	-1.468	-0.16035	-0.604
-0.12948	-1.566	-0.15975	-0.8
-0.129	-1.762	-0.15927	-0.604
-0.12843	-1.958	-0.15879	-0.898
-0.12793	-2.252	-0.15832	-0.408
-0.12745	-1.958	-0.15772	-0.898
-0.12695	-2.252	-0.15724	-0.506
-0.1264	-2.448	-0.15672	-0.604
-0.1259	-2.252	-0.15624	-0.702
-0.12547	-2.448	-0.15579	-0.604
-0.12497	-2.252	-0.15521	-0.506
-0.12451	-2.154	-0.15471	-0.604
-0.12387	-2.252	-0.15426	-0.702
-0.12344	-2.154	-0.15373	-0.604
-0.12294	-2.056	-0.15326	-0.898
-0.12251	-1.958	-0.15275	-0.408
-0.12198	-2.154	-0.15218	-0.898
-0.12139	-2.056	-0.15178	-0.702
-0.12089	-2.154	-0.1512	-0.898
-0.12043	-2.252	-0.1507	-0.898
-0.11991	-2.056	-0.15022	-0.8
-0.11938	-2.35	-0.14975	-0.898
-0.119	-2.252	-0.14917	-0.408
-0.11836	-2.448	-0.14865	-0.898
-0.11788	-2.742	-0.14822	-0.898
-0.11742	-2.252	-0.14769	-0.408
-0.1169	-2.84	-0.14724	-0.604
-0.11635	-2.546	-0.14674	-0.408
-0.11594	-2.742	-0.14619	-0.604
-0.11539	-2.252	-0.14569	-0.506
-0.11489	-2.84	-0.14514	-0.604
-0.11434	-2.742	-0.14473	-0.408
-0.11391	-2.546	-0.14418	-0.212
-0.11334	-3.036	-0.14371	-0.604
-0.11284	-2.742	-0.14313	-0.114
-0.11232	-2.644	-0.14263	-0.604
-0.11191	-3.036	-0.14218	-0.212
-0.11136	-2.938	-0.14168	-0.604
-0.11084	-3.036	-0.14118	-0.212
-0.11038	-2.84	-0.14067	-0.604
-0.10988	-3.036	-0.14013	-0.408
-0.10936	-3.036	-0.1396	-0.604
-0.10885	-2.938	-0.13912	-0.408
-0.10835	-2.84	-0.13862	-0.898
-0.10785	-3.036	-0.1381	-0.8
-0.1073	-3.33	-0.13771	-0.898
-0.10678	-3.036	-0.13709	-1.192
-0.1063	-3.33	-0.13669	-0.8
-0.10589	-3.624	-0.13612	-1.192
-0.10532	-3.232	-0.13561	-1.192
-0.10484	-3.526	-0.13509	-1.192
-0.10427	-4.016	-0.13456	-0.996
-0.10387	-3.918	-0.13409	-1.192
-0.10327	-3.82	-0.13356	-0.898
-0.10277	-4.212	-0.13311	-0.996
-0.10231	-4.114	-0.13261	-0.898
-0.10184	-4.31	-0.13215	-0.898
-0.10129	-4.212	-0.13165	-0.8
-0.10076	-4.114	-0.13105	-1.192
-0.10028	-4.506	-0.13055	-0.898
-0.09981	-4.31	-0.1301	-0.8
-0.09926	-4.212	-0.1295	-1.192
-0.09873	-4.408	-0.12903	-1.192
-0.09823	-4.31	-0.12862	-1.192
-0.09783	-4.114	-0.12805	-1.388
-0.09728	-4.506	-0.12757	-1.192
-0.0968	-4.114	-0.12707	-1.192
-0.09623	-4.604	-0.12654	-1.192
-0.0958	-4.212	-0.12609	-0.996
-0.09525	-4.408	-0.12564	-1.192
-0.09477	-4.604	-0.12504	-0.898
-0.0942	-4.8	-0.12454	-1.192
-0.0937	-4.604	-0.12411	-0.8
-0.09322	-4.8	-0.12346	-1.192
-0.09274	-4.898	-0.12301	-1.192
-0.09224	-4.8	-0.12251	-0.996
-0.09179	-4.898	-0.12203	-1.192
-0.09126	-4.702	-0.1216	-1.192
-0.09081	-4.898	-0.12096	-1.486
-0.09019	-4.996	-0.12053	-1.388
-0.08976	-4.898	-0.12003	-1.78
-0.08923	-4.996	-0.1196	-1.78
-0.08875	-4.898	-0.11898	-1.78
-0.08825	-5.192	-0.11852	-1.78
-0.0877	-5.094	-0.118	-2.074
-0.0872	-5.388	-0.11742	-1.976
-0.08675	-5.192	-0.11704	-1.78
-0.08615	-5.388	-0.11649	-2.074
-0.08572	-5.388	-0.11594	-1.976
-0.08522	-5.78	-0.11547	-2.074
-0.08465	-5.78	-0.11494	-1.78
-0.08417	-5.78	-0.11449	-1.976
-0.08365	-5.78	-0.11399	-1.78
-0.08324	-5.682	-0.11351	-2.27
-0.08264	-5.78	-0.11291	-1.976
-0.08217	-5.976	-0.11246	-2.074
-0.08164	-5.78	-0.11193	-1.976
-0.08121	-5.78	-0.1115	-2.074
-0.08061	-5.78	-0.11098	-1.976
-0.08011	-5.78	-0.11043	-2.368
-0.07968	-5.486	-0.10993	-2.172
-0.07916	-5.584	-0.10947	-2.368
-0.0787	-5.388	-0.10888	-2.368
-0.07806	-5.78	-0.10838	-2.368
-0.07761	-5.78	-0.10797	-2.466
-0.07708	-5.78	-0.1074	-2.368
-0.0766	-5.78	-0.1069	-2.368
-0.07613	-6.074	-0.10644	-2.368
-0.0756	-5.976	-0.10594	-2.76
-0.07517	-6.368	-0.10546	-2.662
-0.0746	-6.662	-0.10487	-2.564
-0.07414	-6.564	-0.10441	-2.858
-0.07367	-6.858	-0.10394	-2.956
-0.07314	-6.858	-0.10344	-2.956
-0.07257	-6.858	-0.10293	-2.956
-0.07209	-6.956	-0.10236	-3.054
-0.07164	-7.25	-0.10186	-2.956
-0.07111	-7.348	-0.10141	-3.054
-0.07056	-7.25	-0.10088	-2.956
-0.07006	-7.348	-0.10033	-3.054
-0.06959	-7.152	-0.09981	-2.956
-0.06911	-7.446	-0.09935	-2.956
-0.06854	-7.152	-0.09888	-2.662
-0.06803	-7.348	-0.0983	-3.054
-0.0676	-7.25	-0.09792	-2.956
-0.0671	-7.348	-0.09735	-2.76
-0.06653	-7.25	-0.0968	-2.564
-0.06605	-7.544	-0.09637	-2.662
-0.06558	-7.25	-0.09584	-2.76
-0.06507	-7.348	-0.09537	-2.662
-0.06462	-7.446	-0.09477	-2.564
-0.064	-7.642	-0.09432	-2.466
-0.06352	-7.642	-0.09379	-2.564
-0.06304	-7.446	-0.09336	-2.368
-0.06247	-7.936	-0.09284	-2.466
-0.06199	-7.936	-0.09226	-2.662
-0.06152	-7.936	-0.09174	-2.368
-0.06104	-7.838	-0.09128	-2.76
-0.06049	-7.936	-0.09083	-2.564
-0.05999	-7.936	-0.09028	-2.956
-0.05951	-7.936	-0.0898	-3.054
-0.05901	-7.74	-0.08926	-2.956
-0.05846	-8.23	-0.08875	-3.054
-0.05798	-7.936	-0.08828	-3.348
-0.05751	-8.23	-0.08778	-3.25
-0.05698	-8.23	-0.08732	-3.348
-0.05643	-8.132	-0.08684	-3.152
-0.05598	-8.524	-0.08625	-3.446
-0.05548	-8.426	-0.08572	-3.544
-0.05498	-8.426	-0.08525	-3.25
-0.05443	-8.818	-0.0847	-3.642
-0.054	-8.426	-0.08431	-3.936
-0.05347	-8.818	-0.08379	-3.642
-0.05295	-9.014	-0.08324	-3.936
-0.05252	-8.818	-0.08279	-3.936
-0.0519	-9.014	-0.08226	-3.838
-0.05142	-9.21	-0.08171	-3.936
-0.05092	-9.014	-0.08119	-4.23
-0.05046	-9.112	-0.08073	-3.936
-0.04992	-9.504	-0.08023	-4.23
-0.04941	-9.014	-0.07975	-3.936
-0.04889	-9.406	-0.07918	-4.23
-0.04844	-9.014	-0.07875	-3.936
-0.04798	-9.504	-0.07825	-3.936
-0.04738	-9.406	-0.07777	-3.936
-0.04696	-9.014	-0.07715	-4.034
-0.04645	-9.504	-0.07675	-4.132
-0.04598	-9.7	-0.07615	-3.838
-0.04548	-9.504	-0.07567	-4.23
-0.04493	-9.406	-0.0752	-4.132
-0.04442	-9.798	-0.07462	-4.23
-0.04383	-9.406	-0.07414	-4.622
-0.04345	-9.602	-0.07369	-4.524
-0.04285	-9.798	-0.07321	-4.524
-0.04244	-9.994	-0.07264	-4.72
-0.04187	-9.7	-0.07221	-4.818
-0.04135	-9.798	-0.07159	-5.21
-0.04089	-9.602	-0.07114	-4.818
-0.04039	-9.994	-0.07071	-5.014
-0.03984	-9.994	-0.07018	-5.21
-0.03934	-10.092	-0.06961	-4.818
-0.03889	-9.994	-0.0692	-5.014
-0.03839	-9.994	-0.06863	-5.014
-0.03793	-9.994	-0.06813	-5.014
-0.03731	-10.386	-0.06768	-5.014
-0.03686	-10.288	-0.06715	-5.014
-0.03636	-9.994	-0.06658	-5.014
-0.0359	-10.386	-0.0661	-5.406
-0.03531	-10.19	-0.06565	-5.21
-0.03483	-10.68	-0.06515	-5.308
-0.03435	-10.386	-0.06455	-5.798
-0.03378	-10.386	-0.06417	-5.406
-0.03328	-10.386	-0.06362	-6.092
-0.03285	-10.19	-0.06312	-5.798
-0.03235	-10.68	-0.06254	-5.602
-0.03177	-10.386	-0.06214	-6.092
-0.03127	-10.386	-0.06159	-5.798
-0.03082	-10.19	-0.06104	-6.092
-0.03032	-10.386	-0.06059	-5.994
-0.02984	-10.386	-0.06008	-5.798
-0.02934	-10.582	-0.05954	-6.092
-0.02874	-10.386	-0.05915	-5.602
-0.02834	-10.288	-0.05856	-5.798
-0.02776	-10.582	-0.05806	-6.092
-0.02733	-10.386	-0.05753	-5.602
-0.02676	-10.68	-0.05703	-6.092
-0.02623	-10.582	-0.05655	-6.092
-0.02578	-10.68	-0.05605	-5.602
-0.02528	-10.974	-0.05562	-6.092
-0.02475	-10.974	-0.055	-6.092
-0.02428	-10.974	-0.05452	-5.798
-0.02373	-11.17	-0.054	-5.994
-0.0233	-10.974	-0.05354	-6.092
-0.02273	-11.268	-0.05307	-6.092
-0.02222	-11.464	-0.05257	-6.386
-0.02177	-11.17	-0.05204	-5.994
-0.02127	-11.464	-0.05159	-6.386
-0.02072	-11.66	-0.05109	-6.386
-0.02024	-11.464	-0.05049	-6.386
-0.01972	-11.758	-0.04999	-6.582
-0.01922	-11.66	-0.04956	-6.68
-0.01876	-11.856	-0.04906	-6.582
-0.01829	-12.052	-0.04848	-6.68
-0.01774	-11.954	-0.04796	-6.582
-0.01726	-12.052	-0.04753	-6.974
-0.01669	-12.248	-0.04705	-6.68
-0.01616	-12.346	-0.04653	-6.582
-0.01568	-12.248	-0.04602	-6.974
-0.01521	-12.052	-0.04548	-6.68
-0.01475	-12.542	-0.045	-6.582
-0.0143	-12.542	-0.04442	-6.68
-0.01368	-12.444	-0.04397	-6.974
-0.01322	-12.542	-0.04347	-6.582
-0.0127	-12.542	-0.04299	-7.072
-0.01225	-12.64	-0.04242	-6.974
-0.01165	-12.836	-0.04199	-6.974
-0.01122	-12.836	-0.04146	-6.974
-0.01067	-13.032	-0.04099	-7.268
-0.01022	-13.032	-0.04049	-6.974
-0.00964	-13.424	-0.03989	-7.366
-0.00921	-13.032	-0.03948	-7.17
-0.00869	-13.326	-0.03901	-7.268
-0.00821	-13.424	-0.03839	-7.17
-0.00771	-13.424	-0.03793	-7.464
-0.00714	-13.424	-0.03741	-7.17
[truncated: 6,084 more rows]

## Sheet: Fig. 4a
Probability Density	Ion	Probability Density	Oxygen	Probability Density	Hydrogen
0.000383659	0.682	-0.00204	2.239	-0.00244	1.16
0.000138627	0.69468	0.01905	2.37253	0.0083	1.31306
5.06335e-05	0.70736	0.02754	2.50606	0.01303	1.46612
7.99645e-05	0.72004	0.02697	2.63959	0.01326	1.61918
0.000186905	0.73272	0.02089	2.77312	0.01055	1.77224
0.000338484	0.7454	0.01549	2.90665	0.00749	1.9253
0.000434185	0.75808	0.00918	3.04018	0.00301	2.07836
0.00049456	0.77076	0.00702	3.17371	0.000471149	2.23142
0.000484283	0.78344	0.00972	3.30724	0.00142	2.38448
0.000412347	0.79612	0.01299	3.44077	0.00463	2.53754
0.000227369	0.8088	0.01483	3.5743	0.00849	2.6906
0.000190117	0.82148	0.01626	3.70783	0.01229	2.84366
0.000474649	0.83416	0.01733	3.84136	0.01521	2.99672
0.000773312	0.84684	0.01783	3.97489	0.01691	3.14978
0.00102	0.85952	0.01721	4.10842	0.01735	3.30284
0.0012	0.8722	0.01533	4.24195	0.01673	3.4559
0.00127	0.88488	0.01312	4.37548	0.01579	3.60896
0.00127	0.89756	0.01022	4.50901	0.01501	3.76202
0.00128	0.91024	0.00717	4.64254	0.01444	3.91508
0.00148	0.92292	0.00539	4.77607	0.014	4.06814
0.00226	0.9356	0.00509	4.9096	0.01384	4.2212
0.0032	0.94828	0.00545	5.04313	0.01426	4.37426
0.0039	0.96096	0.00645	5.17666	0.01493	4.52732
0.0048	0.97364	0.00778	5.31019	0.01545	4.68038
0.00569	0.98632	0.00928	5.44372	0.01544	4.83344
0.00606	0.999	0.01054	5.57725	0.01448	4.9865
0.00675	1.01168	0.01174	5.71078	0.01292	5.13956
0.00704	1.02436	0.01315	5.84431	0.0108	5.29262
0.00751	1.03704	0.01404	5.97784	0.00858	5.44568
0.00861	1.04972	0.01412	6.11137	0.00745	5.59874
0.00977	1.0624	0.01375	6.2449	0.0076	5.7518
0.01102	1.07508	0.01337	6.37843	0.0092	5.90486
0.01237	1.08776	0.01265	6.51196	0.01148	6.05792
0.01358	1.10044	0.0118	6.64549	0.01401	6.21098
0.01455	1.11312	0.01159	6.77902	0.01623	6.36404
0.01503	1.1258	0.01179	6.91255	0.01724	6.5171
0.01606	1.13848	0.01235	7.04608	0.01703	6.67016
0.01759	1.15116	0.01271	7.17961	0.01633	6.82322
0.01967	1.16384	0.01322	7.31314	0.01536	6.97628
0.02152	1.17652	0.01402	7.44667	0.01407	7.12934
0.02403	1.1892	0.01384	7.5802	0.01297	7.2824
0.02612	1.20188	0.01303	7.71373	0.0122	7.43546
0.02777	1.21456	0.01174	7.84726	0.01178	7.58852
0.0288	1.22724	0.00974	7.98079	0.01142	7.74158
0.02973	1.23992	0.0079	8.11432	0.01135	7.89464
0.0294	1.2526	0.00598	8.24785	0.01134	8.0477
0.02984	1.26528	0.00533	8.38138	0.01124	8.20076
0.03017	1.27796	0.00536	8.51491	0.01081	8.35382
0.03114	1.29064	0.00582	8.64844	0.01047	8.50688
0.03126	1.30332	0.00681	8.78197	0.01037	8.65994
0.03133	1.316	0.00849	8.9155	0.01061	8.813
0.03045	1.32868	0.0097	9.04903	0.01111	8.96606
0.02869	1.34136	0.01161	9.18256	0.01195	9.11912
0.02588	1.35404	0.01339	9.31609	0.01277	9.27218
0.02414	1.36672	0.01514	9.44962	0.01318	9.42524
0.02295	1.3794	0.01598	9.58315	0.01335	9.5783
0.02212	1.39208	0.01633	9.71668	0.01335	9.73136
0.02231	1.40476	0.01584	9.85021	0.01341	9.88442
0.02173	1.41744	0.01475	9.98374	0.01369	10.0375
0.02135	1.43012	0.01266	10.1173	0.01426	10.1905
0.02047	1.4428	0.01068	10.2508	0.01477	10.3436
0.01941	1.45548	0.00879	10.3843	0.01503	10.4967
0.01833	1.46816	0.00755	10.5179	0.01484	10.6497
0.0171	1.48084	0.00691	10.6514	0.0141	10.8028
0.01612	1.49352	0.00736	10.7849	0.01288	10.9558
0.01534	1.5062	0.00857	10.9184	0.01133	11.1089
0.01299	1.51888	0.00974	11.052	0.01016	11.262
0.01204	1.53156	0.01095	11.1855	0.00973	11.415
0.01155	1.54424	0.01173	11.319	0.01009	11.5681
0.01085	1.55692	0.01249	11.4526	0.01121	11.7211
0.01022	1.5696	0.01301	11.5861	0.0128	11.8742
0.00979	1.58228	0.01331	11.7196	0.01382	12.0273
0.00931	1.59496	0.01346	11.8532	0.01417	12.1803
0.00789	1.60764	0.01319	11.9867	0.01374	12.3334
0.0066	1.62032	0.0122	12.1202	0.01292	12.4864
0.00584	1.633	0.01102	12.2538	0.01192	12.6395
0.00494	1.64568	0.01004	12.3873	0.01103	12.7926
0.00387	1.65836	0.00901	12.5208	0.01031	12.9456
0.00334	1.67104	0.00844	12.6543	0.00946	13.0987
0.00296	1.68372	0.00844	12.7879	0.00832	13.2517
0.00261	1.6964	0.0088	12.9214	0.00705	13.4048
0.00245	1.70908	0.00901	13.0549	0.0057	13.5579
0.00247	1.72176	0.00898	13.1885	0.00481	13.7109
0.00216	1.73444	0.00877	13.322	0.00423	13.864
0.00181	1.74712	0.00818	13.4555	0.00402	14.017
0.00151	1.7598	0.00711	13.5891	0.00389	14.1701
0.00139	1.77248	0.0059	13.7226	0.00369	14.3232
0.00141	1.78516	0.00469	13.8561	0.00343	14.4762
0.0014	1.79784	0.00358	13.9896	0.00282	14.6293
0.0013	1.81052	0.0025	14.1232	0.00205	14.7823
0.0011	1.8232	0.00154	14.2567	0.00139	14.9354
0.000786157	1.83588	0.000867599	14.3902	0.000787346	15.0885
0.000577415	1.84856	0.000342338	14.5238	0.000394524	15.2415
0.000296094	1.86124	0.000211119	14.6573	0.000122066	15.3946
0.000226084	1.87392	0.000204247	14.7908	8.3176e-05	15.5476
0.000187547	1.8866	0.00017939	14.9244	0.000131508	15.7007
0.000116254	1.89928	0.000272233	15.0579	0.000153763	15.8538
0.000109938	1.91196	0.000340647	15.1914	0.000170323	16.0068
0.000200821	1.92464	0.000316593	15.3249	0.000154363	16.1599
0.000421125	1.93732	0.000132032	15.4585	7.90546e-05	16.3129

## Sheet: Fig.4b
Probability Density	Ion	Probability Density	Oxygen	Probability Density	Hydrogen
4.40393e-05	-0.738	-0.000520064	1.149	-0.000344007	0.494
0.000341304	-0.70594	0.00355	1.28969	0.00217	0.65015
0.000395567	-0.67388	0.0073	1.43038	0.00469	0.8063
0.00037748	-0.64182	0.01049	1.57107	0.00705	0.96245
0.000457694	-0.60976	0.0129	1.71176	0.00909	1.1186
0.00117	-0.5777	0.01354	1.85245	0.01064	1.27475
0.00174	-0.54564	0.01362	1.99314	0.01114	1.4309
0.00276	-0.51358	0.01334	2.13383	0.01082	1.58705
0.00455	-0.48152	0.01327	2.27452	0.0103	1.7432
0.00608	-0.44946	0.01469	2.41521	0.00999	1.89935
0.00804	-0.4174	0.01688	2.5559	0.00975	2.0555
0.01015	-0.38534	0.01918	2.69659	0.01058	2.21165
0.0133	-0.35328	0.02073	2.83728	0.01271	2.3678
0.01774	-0.32122	0.02059	2.97797	0.01526	2.52395
0.02168	-0.28916	0.01957	3.11866	0.01715	2.6801
0.02562	-0.2571	0.01738	3.25935	0.01755	2.83625
0.02871	-0.22504	0.01479	3.40004	0.01672	2.9924
0.0295	-0.19298	0.01214	3.54073	0.01563	3.14855
0.02894	-0.16092	0.00983	3.68142	0.01476	3.3047
0.02713	-0.12886	0.00842	3.82211	0.01477	3.46085
0.02532	-0.0968	0.00787	3.9628	0.0154	3.617
0.02357	-0.06474	0.00743	4.10349	0.01537	3.77315
0.02229	-0.03268	0.00688	4.24418	0.0142	3.9293
0.02169	-0.00062	0.00715	4.38487	0.01201	4.08545
0.02178	0.03144	0.00784	4.52556	0.00982	4.2416
0.02165	0.0635	0.00898	4.66625	0.00901	4.39775
0.02127	0.09556	0.01085	4.80694	0.00961	4.5539
0.02064	0.12762	0.01293	4.94763	0.01142	4.71005
0.01913	0.15968	0.01511	5.08832	0.01343	4.8662
0.01691	0.19174	0.01693	5.22901	0.01475	5.02235
0.01451	0.2238	0.01783	5.3697	0.01525	5.1785
0.01185	0.25586	0.01817	5.51039	0.01512	5.33465
0.00914	0.28792	0.0171	5.65108	0.01513	5.4908
0.00665	0.31998	0.01546	5.79177	0.01529	5.64695
0.00465	0.35204	0.01352	5.93246	0.01556	5.8031
0.00337	0.3841	0.0114	6.07315	0.01571	5.95925
0.00238	0.41616	0.00991	6.21384	0.01548	6.1154
0.00162	0.44822	0.00908	6.35453	0.01468	6.27155
0.00124	0.48028	0.00883	6.49522	0.01333	6.4277
0.000818444	0.51234	0.00938	6.63591	0.01178	6.58385
0.000227346	0.5444	0.00957	6.7766	0.01076	6.74
0.000105523	0.57646	0.00997	6.91729	0.01042	6.89615
0.000246649	0.60852	0.01022	7.05798	0.01118	7.0523
0.000360321	0.64058	0.01061	7.19867	0.01248	7.20845
0.000388203	0.67264	0.01148	7.33936	0.01397	7.3646
0.000465844	0.7047	0.01272	7.48005	0.0155	7.52075
0.000640428	0.73676	0.01464	7.62074	0.01656	7.6769
0.000629705	0.76882	0.01692	7.76143	0.01674	7.83305
0.000588525	0.80088	0.0176	7.90212	0.01631	7.9892
0.000524182	0.83294	0.01782	8.04281	0.01556	8.14535
0.000522895	0.865	0.01729	8.1835	0.01472	8.3015
0.000489008	0.89706	0.01583	8.32419	0.01367	8.45765
0.000443538	0.92912	0.01382	8.46488	0.01257	8.6138
0.000404933	0.96118	0.0119	8.60557	0.01185	8.76995
0.000386917	0.99324	0.01012	8.74626	0.01122	8.9261
0.000308418	1.0253	0.00831	8.88695	0.01087	9.08225
0.00032386	1.05736	0.00609	9.02764	0.01067	9.2384
0.000297265	1.08942	0.005	9.16833	0.01076	9.39455
0.000342305	1.12148	0.00489	9.30902	0.01103	9.5507
0.000341876	1.15354	0.00569	9.44971	0.01147	9.70685
0.000313136	1.1856	0.00747	9.5904	0.01195	9.863
0.000510026	1.21766	0.0102	9.73109	0.01258	10.0191
0.00105	1.24972	0.01214	9.87178	0.01351	10.1753
0.00189	1.28178	0.01396	10.0125	0.01468	10.3315
0.00283	1.31384	0.01566	10.1532	0.01552	10.4876
0.0043	1.3459	0.01707	10.2939	0.0162	10.6438
0.00614	1.37796	0.01759	10.4345	0.01638	10.7999
0.0087	1.41002	0.01734	10.5752	0.0161	10.956
0.0104	1.44208	0.0165	10.7159	0.01497	11.1122
0.01219	1.47414	0.01508	10.8566	0.0135	11.2683
0.01393	1.5062	0.01264	10.9973	0.01198	11.4245
0.01572	1.53826	0.01098	11.138	0.01024	11.5807
0.01676	1.57032	0.00999	11.2787	0.00862	11.7368
0.01845	1.60238	0.00963	11.4194	0.00737	11.893
0.02091	1.63444	0.0089	11.5601	0.00638	12.0491
0.02371	1.6665	0.00813	11.7007	0.00591	12.2052
0.02565	1.69856	0.0076	11.8414	0.00557	12.3614
0.02649	1.73062	0.00699	11.9821	0.00553	12.5175
0.02657	1.76268	0.00666	12.1228	0.00556	12.6737
0.026	1.79474	0.00642	12.2635	0.00545	12.8299
0.02464	1.8268	0.00576	12.4042	0.00514	12.986
0.02342	1.85886	0.00526	12.5449	0.00457	13.1422
0.02187	1.89092	0.00438	12.6856	0.00377	13.2983
0.02088	1.92298	0.00372	12.8263	0.00309	13.4544
0.02041	1.95504	0.00331	12.967	0.00244	13.6106
0.01891	1.9871	0.00296	13.1076	0.00193	13.7668
0.01775	2.01916	0.00282	13.2483	0.00151	13.9229
0.01659	2.05122	0.00268	13.389	0.00136	14.0791
0.01494	2.08328	0.00242	13.5297	0.00125	14.2352
0.01303	2.11534	0.00234	13.6704	0.00118	14.3913
0.01041	2.1474	0.00217	13.8111	0.00108	14.5475
0.0084	2.17946	0.00195	13.9518	0.001	14.7036
0.00655	2.21152	0.00158	14.0925	0.000853533	14.8598
0.00462	2.24358	0.00107	14.2332	0.000664385	15.016
0.00333	2.27564	0.000632965	14.3739	0.000391142	15.1721
0.00234	2.3077	0.000326949	14.5145	0.000230606	15.3283
0.00127	2.33976	0.000187946	14.6552	0.00010652	15.4844
0.000500661	2.37182	0.000129909	14.7959	3.14531e-05	15.6405
0.000144629	2.40388	0.000126112	14.9366	1.16354e-05	15.7967
0.000308275	2.43594	0.000149834	15.0773	5.32975e-05	15.9528

## Sheet: Fig. 4c
Cos (θ)	KV	Cos (θ)	KV	Cos (θ)	LiV	Cos (θ)	LiV
-0.75307	-0.01592	-0.75307	-0.00383	-0.75915	-0.01508	-0.75915	-0.00519
-0.73774	0.02507	-0.73774	0.01921	-0.74403	0.01076	-0.74403	0.00351
-0.72242	0.05437	-0.72242	0.03685	-0.72892	0.03187	-0.72892	0.0125
-0.7071	0.07349	-0.7071	0.04972	-0.7138	0.04858	-0.7138	0.02155
-0.69178	0.08392	-0.69178	0.05843	-0.69868	0.06125	-0.69868	0.03044
-0.67645	0.08717	-0.67645	0.06358	-0.68357	0.07022	-0.68357	0.03892
-0.66113	0.08472	-0.66113	0.06578	-0.66845	0.07585	-0.66845	0.04679
-0.64581	0.07809	-0.64581	0.06565	-0.65334	0.07849	-0.65334	0.0538
-0.63048	0.07184	-0.63048	0.06477	-0.63822	0.08008	-0.63822	0.06022
-0.61516	0.06184	-0.61516	0.06153	-0.62311	0.07708	-0.62311	0.06422
-0.59984	0.05009	-0.59984	0.05754	-0.60799	0.0708	-0.60799	0.06581
-0.58451	0.04242	-0.58451	0.05539	-0.59287	0.06368	-0.59287	0.06593
-0.56919	0.0396	-0.56919	0.05365	-0.57776	0.05708	-0.57776	0.06512
-0.55387	0.0374	-0.55387	0.05242	-0.56264	0.05193	-0.56264	0.06348
-0.53854	0.03768	-0.53854	0.05007	-0.54753	0.04763	-0.54753	0.06107
-0.52322	0.03974	-0.52322	0.04786	-0.53241	0.04408	-0.53241	0.05825
-0.5079	0.04351	-0.5079	0.04438	-0.5173	0.04059	-0.5173	0.05523
-0.49257	0.0484	-0.49257	0.04144	-0.50218	0.03795	-0.50218	0.05327
-0.47725	0.05487	-0.47725	0.03908	-0.48706	0.03655	-0.48706	0.05076
-0.46193	0.06149	-0.46193	0.03862	-0.47195	0.03592	-0.47195	0.04918
-0.4466	0.06908	-0.4466	0.03727	-0.45683	0.03546	-0.45683	0.04769
-0.43128	0.07612	-0.43128	0.03662	-0.44172	0.03582	-0.44172	0.04628
-0.41596	0.08224	-0.41596	0.03536	-0.4266	0.03702	-0.4266	0.04613
-0.40063	0.08835	-0.40063	0.03479	-0.41148	0.03843	-0.41148	0.04542
-0.38531	0.09288	-0.38531	0.03442	-0.39637	0.0402	-0.39637	0.04457
-0.36999	0.09694	-0.36999	0.03412	-0.38125	0.04226	-0.38125	0.0445
-0.35466	0.10021	-0.35466	0.03443	-0.36614	0.04437	-0.36614	0.0444
-0.33934	0.10197	-0.33934	0.0349	-0.35102	0.04615	-0.35102	0.04465
-0.32402	0.10356	-0.32402	0.03552	-0.33591	0.04871	-0.33591	0.04453
-0.30869	0.10471	-0.30869	0.03688	-0.32079	0.04988	-0.32079	0.04441
-0.29337	0.10677	-0.29337	0.03798	-0.30567	0.05204	-0.30567	0.04429
-0.27805	0.10841	-0.27805	0.03877	-0.29056	0.05365	-0.29056	0.04455
-0.26273	0.11014	-0.26273	0.04044	-0.27544	0.05548	-0.27544	0.0443
-0.2474	0.11122	-0.2474	0.04252	-0.26033	0.05641	-0.26033	0.04522
-0.23208	0.11248	-0.23208	0.04357	-0.24521	0.05734	-0.24521	0.04577
-0.21676	0.11255	-0.21676	0.04276	-0.2301	0.05765	-0.2301	0.04267
-0.20143	0.11112	-0.20143	0.0434	-0.21498	0.05768	-0.21498	0.04195
-0.18611	0.11053	-0.18611	0.04613	-0.19986	0.05678	-0.19986	0.04324
-0.17079	0.11099	-0.17079	0.04848	-0.18475	0.05647	-0.18475	0.04408
-0.15546	0.11082	-0.15546	0.05115	-0.16963	0.05463	-0.16963	0.05002
-0.14014	0.11047	-0.14014	0.05767	-0.15452	0.05356	-0.15452	0.05911
-0.12482	0.11263	-0.12482	0.06764	-0.1394	0.0575	-0.1394	0.07121
-0.10949	0.11556	-0.10949	0.08141	-0.12429	0.06326	-0.12429	0.08615
-0.09417	0.11789	-0.09417	0.09536	-0.10917	0.06936	-0.10917	0.09991
-0.07885	0.1193	-0.07885	0.10772	-0.09405	0.07628	-0.09405	0.11172
-0.06352	0.11683	-0.06352	0.11584	-0.07894	0.07863	-0.07894	0.12165
-0.0482	0.11201	-0.0482	0.12178	-0.06382	0.07808	-0.06382	0.12915
-0.03288	0.10877	-0.03288	0.12753	-0.04871	0.08318	-0.04871	0.13711
-0.01755	0.10233	-0.01755	0.13094	-0.03359	0.09998	-0.03359	0.14496
-0.00223	0.09715	-0.00223	0.12811	-0.01847	0.12156	-0.01847	0.14811
0.01309	0.0904	0.01309	0.12618	-0.00336	0.13619	-0.00336	0.15186
0.02842	0.08427	0.02842	0.11961	0.01176	0.14527	0.01176	0.15022
0.04374	0.07877	0.04374	0.10798	0.02687	0.14763	0.02687	0.14281
0.05906	0.07181	0.05906	0.09597	0.04199	0.14434	0.04199	0.13537
0.07439	0.06776	0.07439	0.08641	0.0571	0.13862	0.0571	0.1254
0.08971	0.06699	0.08971	0.07817	0.07222	0.13242	0.07222	0.11402
0.10503	0.06528	0.10503	0.071	0.08734	0.12144	0.08734	0.1015
0.12035	0.06291	0.12035	0.06308	0.10245	0.10596	0.10245	0.08529
0.13568	0.05933	0.13568	0.05576	0.11757	0.08631	0.11757	0.06923
0.151	0.05471	0.151	0.04903	0.13268	0.06436	0.13268	0.05517
0.16632	0.05122	0.16632	0.04599	0.1478	0.04689	0.1478	0.04524
0.18165	0.05057	0.18165	0.04724	0.16291	0.04245	0.16291	0.04213
0.19697	0.04929	0.19697	0.04957	0.17803	0.04872	0.17803	0.04424
0.21229	0.04987	0.21229	0.05138	0.19315	0.05497	0.19315	0.04684
0.22762	0.04933	0.22762	0.05469	0.20826	0.05465	0.20826	0.05044
0.24294	0.04915	0.24294	0.05548	0.22338	0.05586	0.22338	0.05294
0.25826	0.04793	0.25826	0.05621	0.23849	0.05637	0.23849	0.05462
0.27359	0.04653	0.27359	0.05818	0.25361	0.05806	0.25361	0.05663
0.28891	0.04652	0.28891	0.05978	0.26872	0.05971	0.26872	0.05801
0.30423	0.04579	0.30423	0.06042	0.28384	0.06152	0.28384	0.05877
0.31956	0.04475	0.31956	0.06084	0.29896	0.06363	0.29896	0.05922
0.33488	0.04356	0.33488	0.06083	0.31407	0.06482	0.31407	0.05831
0.3502	0.04158	0.3502	0.06166	0.32919	0.06623	0.32919	0.05757
0.36553	0.04	0.36553	0.06196	0.3443	0.06736	0.3443	0.05655
0.38085	0.03719	0.38085	0.06199	0.35942	0.0679	0.35942	0.0543
0.39617	0.03385	0.39617	0.06107	0.37454	0.06769	0.37454	0.05177
0.4115	0.03073	0.4115	0.06021	0.38965	0.06723	0.38965	0.04955
0.42682	0.02668	0.42682	0.05872	0.40477	0.0658	0.40477	0.04656
0.44214	0.0234	0.44214	0.0559	0.41988	0.06295	0.41988	0.04393
0.45747	0.01989	0.45747	0.05278	0.435	0.06006	0.435	0.04155
0.47279	0.01596	0.47279	0.04946	0.45011	0.05724	0.45011	0.03909
0.48811	0.01295	0.48811	0.04652	0.46523	0.05359	0.46523	0.03774
0.50344	0.01048	0.50344	0.04248	0.48035	0.0511	0.48035	0.03629
0.51876	0.00787	0.51876	0.03804	0.49546	0.04876	0.49546	0.0344
0.53408	0.00598	0.53408	0.03423	0.51058	0.04737	0.51058	0.03367
0.5494	0.00488	0.5494	0.03094	0.52569	0.04619	0.52569	0.03314
0.56473	0.00718	0.56473	0.02902	0.54081	0.04672	0.54081	0.03301
0.58005	0.01474	0.58005	0.02863	0.55592	0.04815	0.55592	0.03317
0.59537	0.03636	0.59537	0.02935	0.57104	0.05202	0.57104	0.03457
0.6107	0.07587	0.6107	0.03047	0.58616	0.05744	0.58616	0.03703
0.62602	0.12156	0.62602	0.03088	0.60127	0.06591	0.60127	0.04057
0.64134	0.16031	0.64134	0.03029	0.61639	0.07353	0.61639	0.043
0.65667	0.18632	0.65667	0.02842	0.6315	0.07773	0.6315	0.04393
0.67199	0.21765	0.67199	0.02583	0.64662	0.08241	0.64662	0.04475
0.68731	0.23498	0.68731	0.02244	0.66173	0.08354	0.66173	0.04375
0.70264	0.23303	0.70264	0.01825	0.67685	0.0799	0.67685	0.0404
0.71796	0.20656	0.71796	0.01323	0.69197	0.07022	0.69197	0.03415
0.73328	0.15029	0.73328	0.00739	0.70708	0.05325	0.70708	0.02446
0.74861	0.05898	0.74861	0.000714702	0.7222	0.02775	0.7222	0.01078
0.76393	-0.07264	0.76393	-0.00681	0.73731	-0.00754	0.73731	-0.00743

[truncated: 21 more sheets: Fig. 4d, Supplementary Fig. 2a, Supplementary Fig. 2b, Supplementary Fig. 3, Supplementary Fig. 6, Supplementary Fig. 8b, Supplementary Fig. 9, Supplementary Fig. 10, Supplementary Fig. 12|, Supplementary Fig. 13, Supplementary Fig. 14, Supplementary Fig. 15, Supplementary Fig. 16, Supplementary Fig. 16 inset, Supplementary Fig. 17, Supplementary Fig. 19a, Supplementary Fig. 19b, Supplementary Fig. 19b inset, Supplementary Fig. 20, Supplementary Fig.22 …]
